# Supplementary material for: Mechanism of ATP hydrolysis in the Hsp70 BiP nucleotide-binding domain
Source: Nat Commun. 2025 Jun 1;16:5086. doi: 10.1038/s41467-025-60343-x (PMC12126525; doi:10.1038/s41467-025-60343-x)
Supplement: Supplementary file 4 — Source Data [file 41467_2025_60343_MOESM4_ESM.xlsx]

## Sheet: Fig 1 
	Fig 1c
	distance [A]	0-5	5-6	6-7	7-8	8-10
	number of NOE	100	82	82	91	91
	predicted NOE	121	90	111	155	379
	missing NOE	21	8	29	64	288
	% observed NOE	82.6446	91.1111	73.8739	58.7097	24.0106

## Sheet: Fig 3
	Fig 3c,e																	Fig 3 f
		time [min]	5	11	17	23	29	35	41	47	53	59	65	71	77	83			khydr [min-1]
	[1]	ATP [mM]	4.93418	4.99891	4.90391	4.93313	4.9479	4.95971	4.95378	4.9768	4.99483	5.04018	5.06887	5.07777	5.08842	5.08915		[1]	1.41722
		Glucose-1-P [mM]	1.11035	2.33019	2.94428	3.60435	4.38001	5.14476	5.91005	6.63776	7.44214	8.40582	9.18579	10.1749	10.9512	11.8576		[2]	1.5067
		Pyruvate [mM]	0.780643	1.66203	2.58758	3.49002	4.39506	5.27324	6.15045	7.04116	7.89464	8.71716	9.51748	10.3325	11.1945	11.9685		[3]	1.48844
	[2]	ATP [mM]	4.9033	4.93057	4.85239	4.87846	4.92144	4.92515	4.95426	4.98491	5.01288	5.02937	5.05533	5.10348	5.11803	5.17198		average	1.47079
		Glucose-1-P [mM]	1.21344	1.95073	3.13337	4.44646	5.35281	6.07896	6.97988	8.04132	8.78802	9.57213	10.146	11.2466	11.6308	12.3008		stdev	0.0472797
		Pyruvate [mM]	0.679343	1.85608	2.89083	4.0363	5.06639	6.14553	7.10368	8.12206	8.92673	9.78822	10.6405	11.3645	12.086	12.9025
	[3]	ATP [mM]	4.95448	4.87341	4.89672	4.8852	4.94816	4.94377	4.9819	4.97172	4.99602	5.00166	5.0203	5.05468	5.09874	5.1142
		Glucose-1-P [mM]	0.894776	1.97293	2.69745	3.9762	4.68353	5.36879	6.40631	7.05453	7.98482	8.98224	9.84266	10.7465	11.7007	12.7048
		Pyruvate [mM]	1.06445	2.09932	3.5601	4.48094	5.38943	6.38652	7.29698	8.16301	9.04207	9.85916	10.6848	11.5528	12.3779	13.1399
		time [min]	5	11	17	23	29	35	41	47	53	59	65	71	77	83
	Average	ATP [mM]	4.93065	4.93429	4.88434	4.89893	4.93917	4.94288	4.96332	4.97781	5.00125	5.02373	5.04817	5.07864	5.10173	5.12511
		Glucose-1-P [mM]	1.07285	2.08461	2.92503	4.009	4.80545	5.53084	6.43208	7.24454	8.07166	8.98673	9.72482	10.7227	11.4276	12.2877
		Pyruvate [mM]	0.84148	1.87248	3.01284	4.00242	4.95029	5.9351	6.85037	7.77541	8.62115	9.45485	10.2809	11.0833	11.8862	12.6703
	stdev	ATP [mM]	0.025772	0.0628346	0.0279014	0.0298095	0.015353	0.0173001	0.0160966	0.0066499	0.0100965	0.0198677	0.0250647	0.0244088	0.0150257	0.0424811
		Glucose-1-P [mM]	0.162605	0.212961	0.2186	0.422013	0.497728	0.487726	0.535378	0.720812	0.677132	0.583169	0.490829	0.53625	0.414041	0.423771
		Pyruvate [mM]	0.199633	0.219103	0.497608	0.496331	0.507246	0.585715	0.613803	0.636209	0.63181	0.639839	0.661542	0.656984	0.61648	0.619246

## Sheet: Fig 4
	Fig 4e					Fig 4f
	population [%]	average	stdev			cycle timing [sec]
	NBD.ATP	36	5			[1]	42.3364
	NBD.ADP.Pi	44.6	4			[2]	39.8221
	NBD.ADP	19.4	2			[3]	40.3105
						average	40.823
						stdev	2
						occupancy time [sec]	average	stdev
						NBD.ATP	15	3
						NBD.ADP.Pi	18	2
						NBD.ADP	8	2

## Sheet: Fig 5
	Fig 5a																	Fig 5c					Fig 5d				Fig 5e							Fig 5f
		5	11	17	23	29	35	41	47	53	59	65	71	77	83			population [%]	average	stdev			cycle timing [sec]				[1]	ADP:ATP	o1:5	o1:4	o1:3	o1:2		[1]	ADP:ATP	o1:5	o1:4	o1:3	o1:2
	ATP [mM]	4.93999	4.90555	4.93889	4.82018	4.78848	5.01039	4.93591	4.95877	4.86441	4.83519	4.7686	5.34588	5.5942	4.79488			NBD.ATP	36	5			[1]	40.4329			population [%]	NBD.ADP	19.2544	21.3533	23.3964	25.6576		population [%]	NBD.ADP	13.6491	16.0889	13.4823	11.0363
	Glucose-1-P [mM]	1.61738	2.75857	3.43385	4.16388	4.95502	4.99725	6.24858	6.57117	7.55033	8.14044	9.12146	10.8212	11.6031	11.6078			NBD.ADP.Pi	44.6	4			[2]	41.3513				NBD.ADP.Ca	26.9599	33.7523	39.8258	42.6515			NBD.ADP.Ca	17.2914	17.8773	20.084	18.0786
	Pyruvate [mM]	0.867478	1.87312	2.66196	3.59714	4.46243	5.32244	6.30501	7.14829	8.08735	8.99713	9.7935	10.9102	12.0562	12.3342			NBD.ADP	19.4	2			[3]	43.7427				NBD.ADP.Pi	28.6483	22.6697	20.8926	16.745			NBD.ADP.Pi	48.8437	50.6331	53.4051	62.0924
																							average	41.8423				NBD.ATP	25.1374	22.2247	15.8853	14.9459			NBD.ATP	20.2158	15.4007	13.0286	8.79276
	ATP [mM]	4.87316	4.87877	4.90254	4.81777	4.82544	4.8054	4.89469	4.84753	5.09775	5.00358	5.08112	5.12078	5.15871	5.25317								stdev	1.70866				cycle [sec]	57.8997	108.721	122.366	133.95			cycle [sec]	73.5946	85.4453	135.762	190.594
	Glucose-1-P [mM]	2.08578	5.11084	5.25691	5.55645	6.61238	6.77353	7.85608	8.79689	9.10291	10.448	10.0966	11.6325	12.0371	12.5482												[2]							[2]
	Pyruvate [mM]	0.497756	1.75023	2.53023	3.45671	4.40766	5.3374	6.18156	7.10221	8.0042	8.86652	9.6577	10.4266	11.2076	12.1343								occupancy time [sec]	average	stdev		population [%]	NBD.ADP	12.417	13.2451	15.7615	16.9769		population [%]	NBD.ADP	13.2495	15.0428	12.4045	13.4538
																							NBD.ATP	15	2			NBD.ADP.Ca	21.3544	26.7861	34.9446	35.894			NBD.ADP.Ca	21.652	22.0163	21.754	19.8265
	ATP [mM]	4.96444	4.91662	4.91001	4.90746	5.03492	4.84535	4.9319	4.99096	5.26086	4.85817	4.68457	5.19849	5.37003	5.61156								NBD.ADP.Pi	19	2			NBD.ADP.Pi	32.9728	28.924	25.4618	24.6679			NBD.ADP.Pi	42.5665	46.4867	52.982	58.0339
	Glucose-1-P [mM]	2.56756	4.32158	5.25788	5.07185	6.01594	7.25926	7.84744	7.86629	9.2019	11.4456	11.4115	13.7271	11.4617	11.8668								NBD.ADP	8	2			NBD.ATP	33.2558	31.0449	23.8321	22.4611			NBD.ATP	22.532	16.4542	12.8595	8.68575
	Pyruvate [mM]	1.06	2.21	3.05	3.52989	4.45757	5.41179	6.28005	7.11963	8.1114	8.67785	9.53741	10.3712	10.9507	11.6576													cycle [sec]	55.1913	78.8719	107.584	151.312			cycle [sec]	72.2609	97.5233	130.46	191.98
																											[3]							[3]
	Average	5	11	17	23	29	35	41	47	53	59	65	71	77	83												population [%]	NBD.ADP	23.125	25.9761	27.4859	30.3151		population [%]	NBD.ADP	14.2088	14.3758	13.1443	11.2686
	ATP [mM]	4.92586	4.90031	4.91715	4.84847	4.88295	4.88704	4.92083	4.93242	5.07434	4.89898	4.84476	5.22172	5.37431	5.21987													NBD.ADP.Ca	29.6288	36.9787	41.3113	45.2701			NBD.ADP.Ca	21.5705	20.3634	18.9292	20.7337
	Glucose-1-P [mM]	2.09024	4.06366	4.64955	4.93073	5.86111	6.34335	7.31737	7.74479	8.61838	10.0113	10.2099	12.0603	11.7006	12.0076													NBD.ADP.Pi	24.3575	17.2104	16.8609	10.7109			NBD.ADP.Pi	47.5001	52.0669	56.1724	61.6724
	Pyruvate [mM]	0.808411	1.94445	2.7474	3.52791	4.44255	5.35721	6.25554	7.12337	8.06765	8.84716	9.66287	10.5693	11.4048	12.042													NBD.ATP	22.8887	19.8349	14.3419	13.7039			NBD.ATP	16.7206	13.1939	11.754	6.32523
	stdev																											cycle [sec]	43.7813	92.8401	118.908	139.923			cycle [sec]	65.9604	113.754	156.848	221.374
	ATP [mM]	0.0472524	0.0194625	0.0191988	0.0510976	0.132904	0.108668	0.0227295	0.0752606	0.199262	0.0913095	0.208957	0.114338	0.217778	0.409355
	Glucose-1-P [mM]	0.475108	1.19716	1.05283	0.706931	0.839458	1.19078	0.925604	1.11783	0.926281	1.69528	1.14921	1.49943	0.299813	0.485767												average	ADP:ATP	o1:5	o1:4	o1:3	o1:2		average	ADP:ATP	o1:5	o1:4	o1:3	o1:2
	Pyruvate [mM]	0.285738	0.23804	0.270211	0.0702365	0.0303171	0.0478536	0.0652742	0.0232691	0.05625	0.160515	0.128123	0.296492	0.578558	0.347581												population [%]	NBD.ADP	18.2655	20.1915	22.2146	24.3166		population [%]	NBD.ADP	13.7025	15.1691	13.0104	11.9196
																												NBD.ADP.Ca	25.9811	32.5057	38.6939	41.2719			NBD.ADP.Ca	20.1713	20.0857	20.2557	19.5463
																												NBD.ADP.Pi	28.6595	22.9347	21.0718	17.3746			NBD.ADP.Pi	46.3034	49.7289	54.1865	60.5996
		khydr [min-1]																										NBD.ATP	27.0939	24.3681	18.0198	17.0369			NBD.ATP	19.8228	15.0162	12.5474	7.93458
	[1]	1.48394																									stdev							stdev
	[2]	1.45098																										NBD.ADP	5.42209	6.44453	5.95089	6.76945			NBD.ADP	0.481861	0.863516	0.551225	1.33376
	[3]	1.37166																										NBD.ADP.Ca	4.22316	5.2094	3.33087	4.8379			NBD.ADP.Ca	2.4944	2.08347	1.42022	1.34957
																												NBD.ADP.Pi	4.30769	5.8613	4.30325	6.99976			NBD.ADP.Pi	3.30528	2.8979	1.73282	2.23183
	average	1.43553																										NBD.ATP	5.45346	5.90439	5.09247	4.73834			NBD.ATP	2.92558	1.66379	0.692254	1.39477
	stdev	0.0577152
																											[1]	ADP:ATP	o1:5	o1:4	o1:3	o1:2		[1]	ADP:ATP	o1:5	o1:4	o1:3	o1:2
																											occupancy time [sec]	NBD.ADP	11.1483	23.2155	28.6292	40.8218		occupancy time [sec]	NBD.ADP	9.36884	13.2149	19.1015	29.3991
																												NBD.ADP.Ca	15.6097	36.6958	48.7331	66.3864			NBD.ADP.Ca	11.8689	14.6838	28.4548	37.6154
																												NBD.ADP.Pi	16.5873	24.6467	25.5653	23.9531			NBD.ADP.Pi	33.5266	41.5884	75.6639	135.926
																												NBD.ATP	14.5545	24.1629	19.4381	20.5053			NBD.ATP	13.8763	12.6496	18.4588	23.3246
																											[2]							[2]
																											occupancy time [sec]	NBD.ADP	10.6268	16.8418	25.1709	47.0721		occupancy time [sec]	NBD.ADP	15.646	21.471	28.3803	32.7418
																												NBD.ADP.Ca	14.8795	26.6211	42.8463	76.5509			NBD.ADP.Ca	9.57424	14.6702	16.1829	23.2991
																												NBD.ADP.Pi	15.8114	17.88	22.4771	27.6206			NBD.ADP.Pi	30.7589	45.3354	69.1204	107.279
																												NBD.ATP	13.8736	17.529	17.0901	23.6448			NBD.ATP	16.2818	16.0466	16.7765	17.1133
																											[3]							[3]
																											occupancy time [sec]	NBD.ADP	8.42982	19.8244	27.8201	42.3147		occupancy time [sec]	NBD.ADP	9.37219	16.353	20.6166	24.4672
																												NBD.ADP.Ca	11.8034	31.3357	47.3559	68.8142			NBD.ADP.Ca	14.228	23.1642	29.6901	37.6666
																												NBD.ADP.Pi	12.5426	21.0466	24.8429	24.8291			NBD.ADP.Pi	31.3313	59.2282	88.1053	108.638
																												NBD.ATP	11.0055	20.6334	18.8888	21.2551			NBD.ATP	11.0289	15.0085	18.4359	16.5078
																											average	ADP:ATP	o1:5	o1:4	o1:3	o1:2		average	ADP:ATP	o1:5	o1:4	o1:3	o1:2
																											occupancy time [sec]	NBD.ADP	10.0683	19.9606	27.2067	43.4029		occupancy time [sec]	NBD.ADP	9.67468	15.0034	18.3477	25.7219
																												NBD.ADP.Ca	14.0976	31.5509	46.3118	70.5838			NBD.ADP.Ca	14.242	19.8662	28.5653	36.1312
																												NBD.ADP.Pi	14.9804	21.1911	24.2951	25.4676			NBD.ADP.Pi	32.6927	49.1857	76.4157	117.265
																												NBD.ATP	13.1445	20.7751	18.4723	21.8017			NBD.ATP	13.9959	14.8522	17.6947	18.9243
																											stdev							stdev
																												NBD.ADP	1.4427	3.18906	1.80891	3.26412			NBD.ADP	0.340219	0.854082	0.777357	1.13771
																												NBD.ADP.Ca	2.02007	5.04082	3.07916	5.30827			NBD.ADP.Ca	1.76118	2.0607	2.00284	2.05712
																												NBD.ADP.Pi	2.14657	3.38566	1.61532	1.9153			NBD.ADP.Pi	2.3337	2.86624	2.44369	7.70564
																												NBD.ATP	1.8835	3.3192	1.22818	1.6396			NBD.ATP	2.06561	1.64562	0.97624	2.26957

## Sheet: Fig S1 
	Supplementary Fig 1b
	not refolded	1	2	3		refolded	1	2	3
	khydr [min-1]	0.841683	1.00464	0.78929		khydr [min-1]	0.957012	1.00464	0.78929
			average	stdev				average	stdev
			0.878539	0.112307				0.916982	0.113119

## Sheet: Fig S2
	Supplementary Fig 2b
	M263ce			V262cg2			I267cd1			I307cd1
	distance [A]	I [a.u.]		distance [A]	I [a.u.]		distance [A]	I [a.u.]		distance [A]	I [a.u.]
	3.17	1.15318		4.575	0.484038		3.91	0.282606		4	1.12837
	4.03	0.534952		6.25	0.675661		4.03	0.58099		4.15	1.02374
	5.24	0.563903		7.12	0.394989		4.62	0.208678		6.11	0.917995
	6.75	0.0845022		8.76	0.238291		5.42	0.0644207		7.12	0.369383
	7.93	0.13989		10.07	0.275219		6.35	0.198919		7.89	0.466642
	8.74	0.0810764								8.4	0.562562
	8.87	0.164851
	10.07	0.0873584
	10.23	0.055751

## Sheet: Fig S4
	Supplementary Fig 4d										Supplementary Fig 4e										Supplementary Fig 4f					Supplementary Fig 4g
	DP_X [min]	DP_Y [μcal/sec]		Fit_X [min]	Fit_Y [kcal/mole of injectant]		NDH_X [min]	NDH_Y [kcal/mole of injectant]			DP_X [min]	DP_Y [μcal/sec]		Fit_X [min]	Fit_Y [kcal/mole of injectant]		NDH_X [min]	NDH_Y [kcal/mole of injectant]			Pi [mM]	Average Ipi/Iapo	stdev Ipi/Iapo			Pi [mM]	Average IADP.pi/IADP	stdev IADP.pi/IADP
	0.083333	0.005106		0.024506	-5.73545		0.147754	-5.40527			0.083333	0.001207		0.024506	-13.4955		0.147754	-12.9664			0.075	0.12425	0.0420332			0.1	0.2517	0.0273376
	0.1	0.002755		0.147754	-5.69844		0.27219	-5.67031			0.1	0.000881		0.147754	-13.4372		0.27219	-13.7535			0.15	0.315375	0.0701752			0.2	0.3581	0.0314341
	0.116667	0.001914		0.27219	-5.61527		0.397814	-5.46751			0.116667	0.000964		0.27219	-13.2943		0.397814	-13.146			0.25	0.528875	0.0496486			0.4	0.5047	0.045668
	0.133333	0.001103		0.397814	-5.48693		0.524626	-5.3621			0.133333	0.001258		0.397814	-13.0396		0.524626	-12.6296			0.5	0.636625	0.0750256			1	0.7197	0.0493199
	0.15	1.3e-05		0.524626	-5.28012		0.652626	-5.30691			0.15	0.001371		0.524626	-12.5352		0.652626	-11.3234			0.75	0.71425	0.04829			2	0.8014	0.029125
	0.166667	-0.000898		0.652626	-4.93521		0.781814	-4.2053			0.166667	0.001374		0.652626	-11.4218		0.781814	-8.64651			1	0.831625	0.020928			3	0.8525	0.0441796
	0.183333	-0.001519		0.781814	-4.36433		0.912189	-3.57411			0.183333	0.001368		0.781814	-8.9952		0.912189	-5.99537			2.5	0.8775	0.0481842			4	0.8866	0.0485208
	0.2	-0.00193		0.912189	-3.51781		1.04375	-2.32314			0.2	0.000841		0.912189	-5.42191		1.04375	-2.49445			5	0.913125	0.0565646			6	0.9011	0.0454715
	0.216667	-0.002331		1.04375	-2.54153		1.1765	-1.61754			0.216667	0.000545		1.04375	-2.76546		1.1765	-1.01607								10	0.9068	0.0409954
	0.233333	-0.002461		1.1765	-1.72352		1.31045	-1.40448			0.233333	0.000198		1.1765	-1.52193		1.31045	-0.92891
	0.25	-0.002652		1.31045	-1.18529		1.44557	-1.2711			0.25	-0.000108		1.31045	-0.972481		1.44557	-1.14201
	0.266667	-0.003027		1.44557	-0.864894		1.58189	-0.584706			0.266667	1.3e-05		1.44557	-0.703339		1.58189	-0.604393
	0.283333	-0.003452		1.58189	-0.674614		1.71939	-0.543551			0.283333	-0.000466		1.58189	-0.556014		1.71939	-0.588195
	0.3	-0.003716		1.71939	-0.557314		1.85808	-0.493382			0.3	-0.000765		1.71939	-0.46779		1.85808	-0.565429
	0.316667	-0.003621		1.85808	-0.48158		1.99796	-0.358795			0.316667	-0.001194		1.85808	-0.411129		1.99796	-0.343125
	0.333333	-0.003566		1.99796	-0.430479		2.13903	-0.378688			0.333333	-0.000633		1.99796	-0.372682		2.13903	-0.148294
	0.35	-0.00371		2.13903	-0.39463		2.28129	-0.277591			0.35	-0.000652		2.13903	-0.345413		2.28129	-0.142939
	0.366667	-0.003925		2.28129	-0.368621		2.42473	-0.225286			0.366667	-0.000681		2.28129	-0.325356		2.42473	-0.462376
	0.383333	-0.0037		2.42473	-0.349197						0.383333	-0.000539		2.42473	-0.310144
	0.4	-0.003294									0.4	-0.000418
	0.416667	-0.002899									0.416667	-0.000927
	0.433333	-0.002426									0.433333	-0.001311
	0.45	-0.001762									0.45	-0.001345
	0.466667	-0.001218									0.466667	-0.001409
	0.483333	-0.000565									0.483333	-0.001272
	0.5	2.9e-05									0.5	-0.000916
	0.516667	0.000523									0.516667	-0.00048
	0.533333	0.000796									0.533333	-0.000264
	0.55	0.00103									0.55	-0.000117
	0.566667	0.001273									0.566667	0.000269
	0.583333	0.001577									0.583333	0.000655
	0.6	0.002043									0.6	0.001127
	0.616667	0.002722									0.616667	0.001338
	0.633333	0.0034									0.633333	0.001039
	0.65	0.004018									0.65	0.00074
	0.666667	0.004256									0.666667	0.000542
	0.683333	0.004314									0.683333	0.000703
	0.7	0.004483									0.7	0.000794
	0.716667	0.004411									0.716667	0.000765
	0.733333	0.004379									0.733333	0.000797
	0.75	0.004567									0.75	0.000638
	0.766667	0.00478									0.766667	0.000544
	0.783333	0.004587									0.783333	0.0006
	0.8	0.004204									0.8	0.000485
	0.816667	0.003511									0.816667	0.000711
	0.833333	0.002727									0.833333	0.000756
	0.85	0.001994									0.85	0.000662
	0.866667	0.001581									0.866667	0.000607
	0.883333	0.000948									0.883333	0.000543
	0.9	0.000325									0.9	0.000449
	0.916667	-0.000109									0.916667	0.000514
	0.933333	-0.000667									0.933333	0.000481
	0.95	-0.001522									0.95	0.000408
	0.966667	-0.001586									0.966667	0.000184
	0.983333	-0.000901									0.983333	8.1e-05
	1	0.000324									1	-0.000192
	1.01667	0.001059									1.01667	-0.000566
	1.03333	0.001225									1.03333	-0.000549
	1.05	0.00091									1.05	-0.000243
	1.06667	1.5e-05									1.06667	0.000134
	1.08333	-0.000549									1.08333	0.00035
	1.1	-0.000805									1.1	0.000494
	1.11667	-0.001277									1.11667	0.000307
	1.13333	-0.0018									1.13333	1e-05
	1.15	-0.001683									1.15	-0.000657
	1.16667	-0.000976									1.16667	-0.001434
	1.18333	-1.9e-05									1.18333	-0.001741
	1.2	0.000948									1.2	-0.002408
	1.21667	0.001005									1.21667	-0.002555
	1.23333	0.001023									1.23333	-0.002733
	1.25	0.00112									1.25	-0.00302
	1.26667	0.001053									1.26667	-0.002651
	1.28333	0.000717									1.28333	-0.002795
	1.3	-0.000119									1.3	-0.002509
	1.31667	-0.001255									1.31667	-0.002352
	1.33333	-0.0024									1.33333	-0.002546
	1.35	-0.003356									1.35	-0.003599
	1.36667	-0.003972									1.36667	-0.003653
	1.38333	-0.004218									1.38333	-0.002527
	1.4	-0.003994									1.4	-0.00203
	1.41667	-0.00348									1.41667	-0.001674
	1.43333	-0.002898									1.43333	-0.001148
	1.45	-0.002337									1.45	-0.000353
	1.46667	-0.001866									1.46667	0.000972
	1.48333	-0.001535									1.48333	0.001077
	1.5	-0.001213									1.5	0.001302
	1.51667	-0.001002									1.51667	0.001147
	1.53333	-0.001041									1.53333	0.001132
	1.55	-0.0011									1.55	0.000967
	1.56667	-0.001169									1.56667	0.000792
	1.58333	-0.000877									1.58333	0.000457
	1.6	-0.000745									1.6	0.00022
	1.61667	-0.000832									1.61667	0.000452
	1.63333	-0.000939									1.63333	0.000205
	1.65	-0.000566									1.65	-0.000292
	1.66667	0.000388									1.66667	-0.000439
	1.68333	0.001501									1.68333	-0.000137
	1.7	0.002424									1.7	-1.4e-05
	1.71667	0.003167									1.71667	0.000169
	1.73333	0.00337									1.73333	8.1e-05
	1.75	0.003053									1.75	0.000184
	1.76667	0.003174									1.76667	0.000352
	1.78333	0.002957									1.78333	0.000191
	1.8	0.003161									1.8	0.000599
	1.81667	0.003434									1.81667	0.000748
	1.83333	0.003537									1.83333	0.000807
	1.85	0.00344									1.85	0.001165
	1.86667	0.003343									1.86667	0.001434
	1.88333	0.002757									1.88333	0.001583
	1.9	0.00265									1.9	0.001631
	1.91667	0.002653									1.91667	0.00171
	1.93333	0.002818									1.93333	0.001909
	1.95	0.003093									1.95	0.00191
	1.96667	0.003469									1.96667	0.001721
	1.98333	0.003504									1.98333	0.001492
	2	0.00299									2	0.001253
	2.01667	0.001915									2.01667	0.001274
	2.03333	0.000631									2.03333	0.001465
	2.05	-0.000534									2.05	0.001566
	2.06667	-0.001288									2.06667	0.001497
	2.08333	-0.001783									2.08333	0.001008
	2.1	-0.002136									2.1	0.00074
	2.11667	-0.002444									2.11667	0.000544
	2.13333	-0.002362									2.13333	0.000459
	2.15	-0.00227									2.15	0.000513
	2.16667	-0.002368									2.16667	0.000388
	2.18333	-0.002826									2.18333	0.000223
	2.2	-0.003465									2.2	0.000277
	2.21667	-0.003753									2.21667	0.000292
	2.23333	-0.003961									2.23333	0.000127
	2.25	-0.004209									2.25	-0.000119
	2.26667	-0.00496									2.26667	0.000195
	2.28333	-0.005302									2.28333	0.000361
	2.3	-0.005244									2.3	0.000477
	2.31667	-0.004325									2.31667	0.000383
	2.33333	-0.003377									2.33333	0.000149
	2.35	-0.002579									2.35	-3.4e-05
	2.36667	-0.00325									2.36667	-0.000348
	2.38333	-0.003632									2.38333	-0.000672
	2.4	-0.003304									2.4	-0.000876
	2.41667	-0.002836									2.41667	-0.00078
	2.43333	-0.002816									2.43333	-0.000837
	2.45	-0.003596									2.45	-0.000673
	2.46667	-0.003026									2.46667	-0.000628
	2.48333	-0.001946									2.48333	-0.000634
	2.5	-0.000116									2.5	-0.000659
	2.51667	0.000954									2.51667	-0.000514
	2.53333	0.000624									2.53333	-0.00039
	2.55	0.000333									2.55	-0.000165
	2.56667	0.000223									2.56667	0.00016
	2.58333	3.3e-05									2.58333	9.4e-05
	2.6	-0.000268									2.6	-1.6e-05
	2.61667	0.000466									2.61667	0.000176
	2.63333	0.002061									2.63333	0.000627
	2.65	0.002795									2.65	0.001369
	2.66667	0.002749									2.66667	0.00195
	2.68333	0.002994									2.68333	0.002222
	2.7	0.002938									2.7	0.002283
	2.71667	0.002292									2.71667	0.002165
	2.73333	0.002267									2.73333	0.001866
	2.75	0.002601									2.75	0.001888
	2.76667	0.002348									2.76667	0.001582
	2.78333	0.001676									2.78333	0.000708
	2.8	0.000903									2.8	0.000173
	2.81667	0.000431									2.81667	-0.000112
	2.83333	0.000389									2.83333	-0.000176
	2.85	0.000676									2.85	-0.000291
	2.86667	0.001444									2.86667	-0.000476
	2.88333	0.001632									2.88333	-0.00043
	2.9	0.00135									2.9	-0.000945
	2.91667	0.000917									2.91667	-0.00265
	2.93333	0.001532									2.93333	-0.004036
	2.95	0.00187									2.95	-0.004852
	2.96667	2.8e-05									2.96667	-0.003679
	2.98333	-0.000625									2.98333	-0.001735
	3	-0.001427									3	-0.000682
	3.01667	0.001441									3.01667	-0.000728
	3.03333	-0.001591									3.03333	-0.006055
	3.05	-0.008094									3.05	-0.017401
	3.06667	-0.017986									3.06667	-0.026278
	3.08333	-0.035318									3.08333	-0.040044
	3.1	-0.055993									3.1	-0.055643
	3.11667	-0.067365									3.11667	-0.070923
	3.13333	-0.067486									3.13333	-0.085434
	3.15	-0.063538									3.15	-0.097124
	3.16667	-0.05894									3.16667	-0.105514
	3.18333	-0.054921									3.18333	-0.111074
	3.2	-0.050613									3.2	-0.112164
	3.21667	-0.045944									3.21667	-0.109534
	3.23333	-0.041496									3.23333	-0.104484
	3.25	-0.037747									3.25	-0.099274
	3.26667	-0.033462									3.26667	-0.092967
	3.28333	-0.028873									3.28333	-0.08591
	3.3	-0.025964									3.3	-0.079174
	3.31667	-0.023445									3.31667	-0.073227
	3.33333	-0.022106									3.33333	-0.068441
	3.35	-0.021897									3.35	-0.063744
	3.36667	-0.020598									3.36667	-0.058758
	3.38333	-0.01957									3.38333	-0.053571
	3.4	-0.018011									3.4	-0.048605
	3.41667	-0.016322									3.41667	-0.044218
	3.43333	-0.014426									3.43333	-0.040074
	3.45	-0.013337									3.45	-0.036771
	3.46667	-0.012717									3.46667	-0.033677
	3.48333	-0.011868									3.48333	-0.030534
	3.5	-0.011249									3.5	-0.028241
	3.51667	-0.010629									3.51667	-0.026388
	3.53333	-0.01055									3.53333	-0.023994
	3.55	-0.010661									3.55	-0.020901
	3.56667	-0.010441									3.56667	-0.017918
	3.58333	-0.009142									3.58333	-0.016145
	3.6	-0.008526									3.6	-0.014574
	3.61667	-0.008337									3.61667	-0.013214
	3.63333	-0.007827									3.63333	-0.011734
	3.65	-0.007317									3.65	-0.010403
	3.66667	-0.006738									3.66667	-0.009323
	3.68333	-0.006178									3.68333	-0.008633
	3.7	-0.005319									3.7	-0.008003
	3.71667	-0.004469									3.71667	-0.006693
	3.73333	-0.003789									3.73333	-0.006193
	3.75	-0.00365									3.75	-0.005633
	3.76667	-0.003904									3.76667	-0.004925
	3.78333	-0.004364									3.78333	-0.004388
	3.8	-0.004625									3.8	-0.003741
	3.81667	-0.004685									3.81667	-0.002994
	3.83333	-0.004905									3.83333	-0.002417
	3.85	-0.004465									3.85	-0.00187
	3.86667	-0.004316									3.86667	-0.001343
	3.88333	-0.004736									3.88333	-0.001256
	3.9	-0.004656									3.9	-0.001328
	3.91667	-0.004666									3.91667	-0.001491
	3.93333	-0.004381									3.93333	-0.001896
	3.95	-0.004501									3.95	-0.001912
	3.96667	-0.004011									3.96667	-0.002018
	3.98333	-0.003702									3.98333	-0.002184
	4	-0.002892									4	-0.002279
	4.01667	-0.001272									4.01667	-0.002185
	4.03333	-0.000272									4.03333	-0.002011
	4.05	-0.000263									4.05	-0.001457
	4.06667	-0.000703									4.06667	-0.001053
	4.08333	-0.000313									4.08333	-0.000838
	4.1	0.001142									4.1	-0.001166
	4.11667	0.001922									4.11667	-0.001475
	4.13333	0.000202									4.13333	-0.001953
	4.15	-0.000719									4.15	-0.002542
	4.16667	-0.000999									4.16667	-0.00278
	4.18333	-0.00095									4.18333	-0.002639
	4.2	-0.0016									4.2	-0.002507
	4.21667	-0.00421									4.21667	-0.002126
	4.23333	-0.005641									4.23333	-0.001364
	4.25	-0.007111									4.25	-0.000743
	4.26667	-0.008016									4.26667	-0.000393
	4.28333	-0.008047									4.28333	0.000256
	4.3	-0.007217									4.3	0.000805
	4.31667	-0.007168									4.31667	0.001393
	4.33333	-0.007419									4.33333	0.001702
	4.35	-0.007579									4.35	0.001781
	4.36667	-0.00736									4.36667	0.00158
	4.38333	-0.00682									4.38333	0.001079
	4.4	-0.006041									4.4	0.000578
	4.41667	-0.004682									4.41667	4.7e-05
	4.43333	-0.003357									4.43333	-2.6e-05
	4.45	-0.002418									4.45	-0.00014
	4.46667	-0.001539									4.46667	7.7e-05
	4.48333	-0.00066									4.48333	0.000573
	4.5	0.000439									4.5	0.000949
	4.51667	0.001648									4.51667	0.001026
	4.53333	0.002677									4.53333	0.001092
	4.55	0.003396									4.55	0.001029
	4.56667	0.003705									4.56667	0.000825
	4.58333	0.003844									4.58333	0.000711
	4.6	0.003928									4.6	0.000656
	4.61667	0.003826									4.61667	0.000551
	4.63333	0.003805									4.63333	0.000405
	4.65	0.003813									4.65	0.000289
	4.66667	0.003261									4.66667	0.000233
	4.68333	0.00263									4.68333	0.000327
	4.7	0.002478									4.7	0.000471
	4.71667	0.002487									4.71667	0.000895
	4.73333	0.002595									4.73333	0.001389
	4.75	0.002694									4.75	0.001773
	4.76667	0.002416									4.76667	0.001995
	4.78333	0.002041									4.78333	0.002206
	4.8	0.001676									4.8	0.002187
	4.81667	0.001211									4.81667	0.002078
	4.83333	0.000526									4.83333	0.001839
	4.85	0.000141									4.85	0.00157
	4.86667	0.000286									4.86667	0.001032
	4.88333	0.000701									4.88333	0.000643
	4.9	0.001227									4.9	0.000444
	4.91667	0.001582									4.91667	4.5e-05
	4.93333	0.001744									4.93333	-0.000228
	4.95	0.001604									4.95	-0.000275
	4.96667	0.001014									4.96667	-0.000142
	4.98333	9.3e-05									4.98333	-9e-06
	5	-0.000287									5	-5e-06
	5.01667	-0.001017									5.01667	-2.2e-05
	5.03333	-0.001497									5.03333	-7.9e-05
	5.05	-0.001208									5.05	-0.000296
	5.06667	-0.001508									5.06667	-0.000582
	5.08333	-0.001138									5.08333	-0.000759
	5.1	-0.000938									5.1	-0.000893
	5.11667	-0.0011									5.11667	-0.001034
	5.13333	-0.001102									5.13333	-0.001015
	5.15	-0.001474									5.15	-0.001096
	5.16667	-0.002736									5.16667	-0.001378
	5.18333	-0.003508									5.18333	-0.001499
	5.2	-0.00352									5.2	-0.00127
	5.21667	-0.003622									5.21667	-0.001041
	5.23333	-0.004084									5.23333	-0.000842
	5.25	-0.003776									5.25	-0.000733
	5.26667	-0.002881									5.26667	-0.001003
	5.28333	-0.001831									5.28333	-0.001533
	5.3	-0.000722									5.3	-0.002042
	5.31667	0.000127									5.31667	-0.002301
	5.33333	0.000707									5.33333	-0.002391
	5.35	6.6e-05									5.35	-0.00249
	5.36667	-0.000774									5.36667	-0.00221
	5.38333	-0.002325									5.38333	-0.002259
	5.4	-0.002675									5.4	-0.002178
	5.41667	-0.002506									5.41667	-0.002168
	5.43333	-0.002125									5.43333	-0.002025
	5.45	-0.001156									5.45	-0.001901
	5.46667	-0.002437									5.46667	-0.001577
	5.48333	-0.004239									5.48333	-0.001303
	5.5	-0.00396									5.5	-0.000779
	5.51667	-0.003451									5.51667	-0.000406
	5.53333	-0.002432									5.53333	-0.000232
	5.55	-0.002253									5.55	-0.000218
	5.56667	-0.001934									5.56667	-0.000454
	5.58333	-0.001136									5.58333	-0.00054
	5.6	-0.001026									5.6	-0.0003
	5.61667	-0.001256									5.61667	-0.000245
	5.63333	-0.001485									5.63333	-0.0002
	5.65	-0.000914									5.65	-0.000265
	5.66667	0.000326									5.66667	-0.0002
	5.68333	0.001457									5.68333	-0.000216
	5.7	0.002547									5.7	-0.000371
	5.71667	0.003418									5.71667	-0.000536
	5.73333	0.003748									5.73333	-0.000591
	5.75	0.004019									5.75	-0.000466
	5.76667	0.004311									5.76667	-0.000391
	5.78333	0.004572									5.78333	-0.000595
	5.8	0.004902									5.8	-0.000869
	5.81667	0.005293									5.81667	-0.000993
	5.83333	0.005794									5.83333	-0.001168
	5.85	0.006064									5.85	-0.001342
	5.86667	0.005925									5.86667	-0.001386
	5.88333	0.005306									5.88333	-0.00129
	5.9	0.004306									5.9	-0.000994
	5.91667	0.002977									5.91667	-0.000819
	5.93333	0.002081									5.93333	-0.000787
	5.95	0.001647									5.95	-0.000318
	5.96667	0.001264									5.96667	0.000171
	5.98333	0.00023									5.98333	0.000489
	6	-0.000863									6	0.000618
	6.01667	-0.001837									6.01667	0.000847
	6.03333	-0.00243									6.03333	0.001256
	6.05	-0.001734									6.05	0.001755
	6.06667	-0.000267									6.06667	0.002054
	6.08333	0.000149									6.08333	0.002363
	6.1	-0.001026									6.1	0.002653
	6.11667	-0.001075									6.11667	0.002938
	6.13333	-0.000514									6.13333	0.003213
	6.15	-0.000432									6.15	0.003267
	6.16667	0.000169									6.16667	0.003322
	6.18333	-0.00015									6.18333	0.003317
	6.2	-0.000329									6.2	0.003232
	6.21667	0.000152									6.21667	0.003057
	6.23333	-0.000187									6.23333	0.002682
	6.25	0.000374									6.25	0.002447
	6.26667	0.00129									6.26667	0.002234
	6.28333	0.001296									6.28333	0.002111
	6.3	0.000203									6.3	0.002047
	6.31667	-0.000741									6.31667	0.001883
	6.33333	-0.001715									6.33333	0.001859
	6.35	-0.001929									6.35	0.001915
	6.36667	-0.000782									6.36667	0.001662
	6.38333	3.4e-05									6.38333	0.001408
	6.4	0.00057									6.4	0.001124
	6.41667	0.000147									6.41667	0.00082
	6.43333	-0.000865									6.43333	0.000567
	6.45	-0.001261									6.45	0.000341
	6.46667	-0.000528									6.46667	7.5e-05
	6.48333	8.6e-05									6.48333	0.000139
	6.5	-0.00068									6.5	0.000393
	6.51667	-0.001007									6.51667	0.000816
	6.53333	-0.000613									6.53333	0.00119
	6.55	0.000161									6.55	0.001484
	6.56667	0.001124									6.56667	0.002038
	6.58333	0.002198									6.58333	0.002502
	6.6	0.002182									6.6	0.002923
	6.61667	0.001347									6.61667	0.002886
	6.63333	0.000832									6.63333	0.00266
	6.65	0.001607									6.65	0.002683
	6.66667	0.001802									6.66667	0.001586
	6.68333	0.001317									6.68333	0.00029
	6.7	0.000192									6.7	-0.000197
	6.71667	-0.001533									6.71667	-0.000334
	6.73333	-0.002317									6.73333	-0.00049
	6.75	-0.003242									6.75	-0.000367
	6.76667	-0.002529									6.76667	-0.000541
	6.78333	-0.001701									6.78333	-0.000572
	6.8	-0.001353									6.8	-0.000472
	6.81667	-0.000345									6.81667	-0.000693
	6.83333	0.000243									6.83333	-0.001823
	6.85	0.000141									6.85	-0.003334
	6.86667	-0.000491									6.86667	-0.004124
	6.88333	-0.001374									6.88333	-0.003225
	6.9	-0.001496									6.9	-0.002355
	6.91667	-0.000898									6.91667	-0.002596
	6.93333	-0.000802									6.93333	-0.002678
	6.95	-0.000975									6.95	-0.002374
	6.96667	-0.000899									6.96667	-0.002109
	6.98333	-0.000442									6.98333	-0.001825
	7	-0.000185									7	-0.000911
	7.01667	0.000112									7.01667	-0.000196
	7.03333	0.000419									7.03333	-0.000552
	7.05	-7.4e-05									7.05	-0.001028
	7.06667	-0.000757									7.06667	-0.001213
	7.08333	-0.00122									7.08333	-0.001779
	7.1	-0.001046									7.1	-0.002778
	7.11667	-0.000976									7.11667	-0.003243
	7.13333	-0.002636									7.13333	-0.002428
	7.15	-0.005186									7.15	-0.003993
	7.16667	-0.006686									7.16667	-0.005638
	7.18333	-0.005236									7.18333	-0.002242
	7.2	-0.005276									7.2	0.001293
	7.21667	-0.012686									7.21667	-0.008372
	7.23333	-0.022676									7.23333	-0.030137
	7.25	-0.052106									7.25	-0.056212
	7.26667	-0.094456									7.26667	-0.10254
	7.28333	-0.141716									7.28333	-0.154214
	7.3	-0.186516									7.3	-0.218148
	7.31667	-0.216566									7.31667	-0.284502
	7.33333	-0.236136									7.33333	-0.335897
	7.35	-0.231416									7.35	-0.370571
	7.36667	-0.224396									7.36667	-0.392705
	7.38333	-0.216536									7.38333	-0.405339
	7.4	-0.204956									7.4	-0.416943
	7.41667	-0.194916									7.41667	-0.411918
	7.43333	-0.181726									7.43333	-0.407614
	7.45	-0.169273									7.45	-0.397617
	7.46667	-0.158949									7.46667	-0.385279
	7.48333	-0.149596									7.48333	-0.367952
	7.5	-0.138393									7.5	-0.350785
	7.51667	-0.127579									7.51667	-0.330538
	7.53333	-0.111886									7.53333	-0.31706
	7.55	-0.096793									7.55	-0.301063
	7.56667	-0.078809									7.56667	-0.288236
	7.58333	-0.069626									7.58333	-0.267118
	7.6	-0.064423									7.6	-0.250763
	7.61667	-0.05978									7.61667	-0.236283
	7.63333	-0.054926									7.63333	-0.217194
	7.65	-0.050083									7.65	-0.201994
	7.66667	-0.04541									7.66667	-0.194505
	7.68333	-0.041476									7.68333	-0.179415
	7.7	-0.037143									7.7	-0.164726
	7.71667	-0.03308									7.71667	-0.156766
	7.73333	-0.029367									7.73333	-0.147227
	7.75	-0.025363									7.75	-0.140307
	7.76667	-0.021534									7.76667	-0.133559
	7.78333	-0.017328									7.78333	-0.119117
	7.8	-0.015021									7.8	-0.109004
	7.81667	-0.014224									7.81667	-0.102112
	7.83333	-0.011458									7.83333	-0.096129
	7.85	-0.008551									7.85	-0.090407
	7.86667	-0.007104									7.86667	-0.077424
	7.88333	-0.006388									7.88333	-0.069092
	7.9	-0.004891									7.9	-0.06394
	7.91667	-0.003304									7.91667	-0.059567
	7.93333	-0.002786									7.93333	-0.055976
	7.95	-0.00358									7.95	-0.05246
	7.96667	-0.005323									7.96667	-0.049324
	7.98333	-0.006967									7.98333	-0.045718
	8	-0.00796									8	-0.041061
	8.01667	-0.008354									8.01667	-0.037045
	8.03333	-0.009307									8.03333	-0.033439
	8.05	-0.01129									8.05	-0.030043
	8.06667	-0.012584									8.06667	-0.026507
	8.08333	-0.013037									8.08333	-0.022621
	8.1	-0.013284									8.1	-0.017856
	8.11667	-0.013694									8.11667	-0.013665
	8.13333	-0.014004									8.13333	-0.011455
	8.15	-0.014094									8.15	-0.010674
	8.16667	-0.013974									8.16667	-0.010494
	8.18333	-0.014074									8.18333	-0.010183
	8.2	-0.014364									8.2	-0.009573
	8.21667	-0.014394									8.21667	-0.009952
	8.23333	-0.013894									8.23333	-0.009812
	8.25	-0.012724									8.25	-0.008481
	8.26667	-0.011747									8.26667	-0.007351
	8.28333	-0.010811									8.28333	-0.006556
	8.3	-0.010104									8.3	-0.00619
	8.31667	-0.008467									8.31667	-0.006225
	8.33333	-0.00707									8.33333	-0.006489
	8.35	-0.005734									8.35	-0.006163
	8.36667	-0.003917									8.36667	-0.005968
	8.38333	-0.00133									8.38333	-0.005772
	8.4	-0.000273									8.4	-0.005646
	8.41667	-0.000517									8.41667	-0.006081
	8.43333	0.000184									8.43333	-0.006646
	8.45	0.001171									8.45	-0.006574
	8.46667	0.001327									8.46667	-0.006593
	8.48333	0.001114									8.48333	-0.006611
	8.5	0.0015									8.5	-0.00644
	8.51667	0.002017									8.51667	-0.005978
	8.53333	0.002503									8.53333	-0.005327
	8.55	0.00246									8.55	-0.004885
	8.56667	0.002326									8.56667	-0.004784
	8.58333	0.001683									8.58333	-0.005152
	8.6	0.001268									8.6	-0.005231
	8.61667	0.000125									8.61667	-0.005143
	8.63333	-0.000678									8.63333	-0.005105
	8.65	-0.000432									8.65	-0.005187
	8.66667	0.000145									8.66667	-0.005109
	8.68333	0.000771									8.68333	-0.004591
	8.7	0.000808									8.7	-0.004173
	8.71667	-6.5e-05									8.71667	-0.003325
	8.73333	-0.000909									8.73333	-0.002347
	8.75	-0.000792									8.75	-0.001729
	8.76667	-0.00079									8.76667	-0.001261
	8.78333	-0.000236									8.78333	-0.001356
	8.8	0.001119									8.8	-0.001551
	8.81667	0.002284									8.81667	-0.000646
	8.83333	0.001778									8.83333	-0.00021
	8.85	0.000523									8.85	-7.5e-05
	8.86667	0.001068									8.86667	8e-05
	8.88333	0.002022									8.88333	0.000236
	8.9	0.003647									8.9	0.001121
	8.91667	0.004951									8.91667	0.001186
	8.93333	0.005734									8.93333	0.001141
	8.95	0.004892									8.95	0.001005
	8.96667	0.003331									8.96667	1.8e-05
	8.98333	0.00155									8.98333	0.000731
	9	0.000879									9	0.002095
	9.01667	4.8e-05									9.01667	0.002398
	9.03333	0.000147									9.03333	0.002801
	9.05	0.001526									9.05	0.003745
	9.06667	0.000925									9.06667	0.004188
	9.08333	0.000353									9.08333	0.003491
	9.1	0.000192									9.1	0.003385
	9.11667	-0.000867									9.11667	0.003477
	9.13333	-0.001897									9.13333	0.002369
	9.15	-0.002896									9.15	0.002011
	9.16667	-0.003176									9.16667	0.001863
	9.18333	-0.003275									9.18333	0.001275
	9.2	-0.003365									9.2	0.001627
	9.21667	-0.003604									9.21667	0.002539
	9.23333	-0.003794									9.23333	0.002051
	9.25	-0.003083									9.25	0.001483
	9.26667	-0.001583									9.26667	0.001115
	9.28333	-0.00079									9.28333	-6.3e-05
	9.3	-0.000518									9.3	-0.001602
	9.31667	0.000265									9.31667	-0.00311
	9.33333	0.000767									9.33333	-0.004429
	9.35	0.001089									9.35	-0.005307
	9.36667	0.001852									9.36667	-0.006376
	9.38333	0.003074									9.38333	-0.006724
	9.4	0.004677									9.4	-0.007483
	9.41667	0.004919									9.41667	-0.008501
	9.43333	0.005051									9.43333	-0.0087
	9.45	0.005916									9.45	-0.007418
	9.46667	0.006701									9.46667	-0.008086
	9.48333	0.007365									9.48333	-0.009595
	9.5	0.00801									9.5	-0.010093
	9.51667	0.008254									9.51667	-0.007791
	9.53333	0.007819									9.53333	-0.00339
	9.55	0.007413									9.55	-0.000658
	9.56667	0.007068									9.56667	0.002144
	9.58333	0.006322									9.58333	0.000995
	9.6	0.005687									9.6	0.002577
	9.61667	0.005254									9.61667	0.00348
	9.63333	0.00531									9.63333	0.002792
	9.65	0.005037									9.65	0.000905
	9.66667	0.003984									9.66667	-0.001142
	9.68333	0.001601									9.68333	-0.0021
	9.7	0.000768									9.7	-0.002267
	9.71667	0.001755									9.71667	-0.000615
	9.73333	0.000991									9.73333	0.001388
	9.75	-0.001092									9.75	0.000851
	9.76667	-0.002795									9.76667	0.000673
	9.78333	-0.004585									9.78333	0.002197
	9.8	-0.003965									9.8	0.004272
	9.81667	-0.003566									9.81667	0.006336
	9.83333	-0.003356									9.83333	0.00677
	9.85	-0.003217									9.85	0.006544
	9.86667	-0.002777									9.86667	0.006738
	9.88333	-0.003088									9.88333	0.006503
	9.9	-0.002599									9.9	0.006397
	9.91667	-0.001989									9.91667	0.006611
	9.93333	-0.00212									9.93333	0.006805
	9.95	-0.003013									9.95	0.007052
	9.96667	-0.002626									9.96667	0.007418
	9.98333	-0.001589									9.98333	0.007315
	10	-0.000462									10	0.006862
	10.0167	0.000835									10.0167	0.006388
	10.0333	0.001322									10.0333	0.005955
	10.05	0.001329									10.05	0.005461
	10.0667	0.001385									10.0667	0.004958
	10.0833	0.001802									10.0833	0.004514
	10.1	0.002469									10.1	0.004341
	10.1167	0.002964									10.1167	0.003951
	10.1333	0.003151									10.1333	0.00348
	10.15	0.003307									10.15	0.00309
	10.1667	0.003853									10.1667	0.002889
	10.1833	0.00461									10.1833	0.002929
	10.2	0.005256									10.2	0.002848
	10.2167	0.005622									10.2167	0.002508
	10.2333	0.005449									10.2333	0.002108
	10.25	0.005095									10.25	0.001697
	10.2667	0.004801									10.2667	0.001397
	10.2833	0.004083									10.2833	0.001218
	10.3	0.003115									10.3	0.0008
	10.3167	0.001658									10.3167	0.000541
	10.3333	0.00121									10.3333	0.000293
	10.35	0.000992									10.35	-0.000316
	10.3667	0.000665									10.3667	-0.000885
	10.3833	-0.000133									10.3833	-0.001273
	10.4	-0.000741									10.4	-0.001792
	10.4167	-0.001638									10.4167	-0.00197
	10.4333	-0.002536									10.4333	-0.001779
	10.45	-0.004038									10.45	-0.00126
	10.4667	-0.005962									10.4667	-0.00082
	10.4833	-0.008357									10.4833	-0.000441
	10.5	-0.010591									10.5	-0.000342
	10.5167	-0.012176									10.5167	-0.000532
	10.5333	-0.01172									10.5333	-0.000553
	10.55	-0.011795									10.55	-0.000274
	10.5667	-0.015429									10.5667	0.000276
	10.5833	-0.017884									10.5833	0.000545
	10.6	-0.008108									10.6	0.000304
	10.6167	0.008536									10.6167	0.00014
	10.6333	0.013429									10.6333	-0.000205
	10.65	0.007241									10.65	-0.000369
	10.6667	0.005023									10.6667	-0.000204
	10.6833	0.005385									10.6833	0.000172
	10.7	0.007098									10.7	0.000557
	10.7167	0.00813									10.7167	0.000902
	10.7333	0.008252									10.7333	0.001288
	10.75	0.007495									10.75	0.001393
	10.7667	0.006297									10.7667	0.000909
	10.7833	0.004583									10.7833	4.9e-05
	10.8	0.00279									10.8	-0.000481
	10.8167	0.001237									10.8167	-0.001022
	10.8333	0.000834									10.8333	-0.001432
	10.85	0.001191									10.85	-0.001642
	10.8667	0.000538									10.8667	-0.001482
	10.8833	-0.000486									10.8833	-0.001202
	10.9	-0.001219									10.9	-0.000972
	10.9167	-0.001002									10.9167	-0.000962
	10.9333	-0.000875									10.9333	-0.000663
	10.95	-0.00156									10.95	-0.000179
	10.9667	-0.002845									10.9667	-3.6e-05
	10.9833	-0.00452									10.9833	7e-06
	11	-0.005696									11	-0.0004
	11.0167	-0.006191									11.0167	-0.001047
	11.0333	-0.005496									11.0333	-0.001604
	11.05	-0.003792									11.05	-0.00224
	11.0667	-0.003427									11.0667	-0.002027
	11.0833	-0.002782									11.0833	-0.001364
	11.1	-0.001628									11.1	-0.000471
	11.1167	-0.000883									11.1167	0.000177
	11.1333	-0.000308									11.1333	0.000546
	11.15	0.000148									11.15	0.000464
	11.1667	0.000673									11.1667	2.2e-05
	11.1833	0.001868									11.1833	-0.00054
	11.2	0.003133									11.2	-0.001262
	11.2167	0.002998									11.2167	-0.000174
	11.2333	0.002993									11.2333	0.002364
	11.25	0.003938									11.25	0.002263
	11.2667	0.004933									11.2667	0.001941
	11.2833	0.005297									11.2833	0.004257
	11.3	0.005034									11.3	0.003824
	11.3167	0.005031									11.3167	0.00058
	11.3333	0.008178									11.3333	-0.001474
	11.35	0.018294									11.35	0.000273
	11.3667	0.024541									11.3667	0.000549
	11.3833	0.009778									11.3833	-0.013384
	11.4	-0.013715									11.4	-0.029658
	11.4167	-0.043379									11.4167	-0.058432
	11.4333	-0.085652									11.4333	-0.098885
	11.45	-0.125366									11.45	-0.141309
	11.4667	-0.155626									11.4667	-0.193584
	11.4833	-0.177627									11.4833	-0.241928
	11.5	-0.191977									11.5	-0.284042
	11.5167	-0.195008									11.5167	-0.316877
	11.5333	-0.196469									11.5333	-0.337421
	11.55	-0.197339									11.55	-0.353495
	11.5667	-0.19364									11.5667	-0.36931
	11.5833	-0.19324									11.5833	-0.377364
	11.6	-0.189781									11.6	-0.380288
	11.6167	-0.180913									11.6167	-0.370823
	11.6333	-0.169452									11.6333	-0.355148
	11.65	-0.152541									11.65	-0.342702
	11.6667	-0.1378									11.6667	-0.337207
	11.6833	-0.129449									11.6833	-0.328932
	11.7	-0.114558									11.7	-0.315476
	11.7167	-0.106087									11.7167	-0.307061
	11.7333	-0.097606									11.7333	-0.295916
	11.75	-0.088925									11.75	-0.28308
	11.7667	-0.080804									11.7667	-0.268615
	11.7833	-0.073656									11.7833	-0.25217
	11.8	-0.067214									11.8	-0.235674
	11.8167	-0.061293									11.8167	-0.218829
	11.8333	-0.056442									11.8333	-0.202254
	11.85	-0.05126									11.85	-0.188738
	11.8667	-0.047119									11.8667	-0.180053
	11.8833	-0.043957									11.8833	-0.170638
	11.9	-0.041846									11.9	-0.162072
	11.9167	-0.038624									11.9167	-0.148677
	11.9333	-0.035163									11.9333	-0.139951
	11.95	-0.032145									11.95	-0.134786
	11.9667	-0.029084									11.9667	-0.12218
	11.9833	-0.026053									11.9833	-0.115124
	12	-0.023312									12	-0.111908
	12.0167	-0.020731									12.0167	-0.102083
	12.0333	-0.01873									12.0333	-0.096097
	12.05	-0.01687									12.05	-0.092451
	12.0667	-0.015029									12.0667	-0.090315
	12.0833	-0.013928									12.0833	-0.089109
	12.1	-0.013187									12.1	-0.088044
	12.1167	-0.01271									12.1167	-0.085507
	12.1333	-0.011801									12.1333	-0.081811
	12.15	-0.010382									12.15	-0.075884
	12.1667	-0.009393									12.1667	-0.070207
	12.1833	-0.008154									12.1833	-0.065351
	12.2	-0.006825									12.2	-0.060354
	12.2167	-0.005735									12.2167	-0.056038
	12.2333	-0.005186									12.2333	-0.051251
	12.25	-0.005057									12.25	-0.046855
	12.2667	-0.004838									12.2667	-0.043768
	12.2833	-0.005164									12.2833	-0.04012
	12.3	-0.005757									12.3	-0.036183
	12.3167	-0.006141									12.3167	-0.034285
	12.3333	-0.006594									12.3333	-0.031747
	12.35	-0.007008									12.35	-0.028719
	12.3667	-0.007102									12.3667	-0.025732
	12.3833	-0.007105									12.3833	-0.023234
	12.4	-0.007229									12.4	-0.022566
	12.4167	-0.006992									12.4167	-0.022028
	12.4333	-0.006696									12.4333	-0.01784
	12.45	-0.006755									12.45	-0.014161
	12.4667	-0.007013									12.4667	-0.012672
	12.4833	-0.00736									12.4833	-0.010583
	12.5	-0.007898									12.5	-0.010433
	12.5167	-0.008315									12.5167	-0.011024
	12.5333	-0.009002									12.5333	-0.010395
	12.55	-0.00955									12.55	-0.008645
	12.5667	-0.009667									12.5667	-0.007736
	12.5833	-0.009315									12.5833	-0.007907
	12.6	-0.008762									12.6	-0.009387
	12.6167	-0.007876									12.6167	-0.010087
	12.6333	-0.007519									12.6333	-0.010525
	12.65	-0.007291									12.65	-0.010914
	12.6667	-0.007233									12.6667	-0.012403
	12.6833	-0.007185									12.6833	-0.012901
	12.7	-0.007168									12.7	-0.01268
	12.7167	-0.00749									12.7167	-0.013329
	12.7333	-0.007092									12.7333	-0.011977
	12.75	-0.007905									12.75	-0.010076
	12.7667	-0.009147									12.7667	-0.011095
	12.7833	-0.010437									12.7833	-0.011452
	12.8	-0.011425									12.8	-0.008558
	12.8167	-0.011704									12.8167	-0.005455
	12.8333	-0.011732									12.8333	-0.005431
	12.85	-0.01149									12.85	-0.005547
	12.8667	-0.010598									12.8667	-0.004014
	12.8833	-0.009907									12.8833	-0.0041
	12.9	-0.009505									12.9	-0.003946
	12.9167	-0.009593									12.9167	-0.003083
	12.9333	-0.010492									12.9333	-0.003609
	12.95	-0.011318									12.95	-0.004104
	12.9667	-0.011544									12.9667	-0.004487
	12.9833	-0.010859									12.9833	-0.004291
	13	-0.009774									13	-0.003475
	13.0167	-0.00958									13.0167	-0.003758
	13.0333	-0.009145									13.0333	-0.003842
	13.05	-0.008121									13.05	-0.003596
	13.0667	-0.007406									13.0667	-0.003539
	13.0833	-0.006341									13.0833	-0.003753
	13.1	-0.004847									13.1	-0.004407
	13.1167	-0.003801									13.1167	-0.004188
	13.1333	-0.002265									13.1333	-0.004228
	13.15	-0.001158									13.15	-0.004369
	13.1667	-0.000792									13.1667	-0.00321
	13.1833	-0.001025									13.1833	-0.00283
	13.2	-0.001029									13.2	-0.002451
	13.2167	-0.000962									13.2167	-0.001891
	13.2333	-0.000816									13.2333	-0.001142
	13.25	-0.000469									13.25	-0.001212
	13.2667	9.7e-05									13.2667	-0.002263
	13.2833	0.000604									13.2833	-0.002461
	13.3	0.001651									13.3	-0.002328
	13.3167	0.001899									13.3167	-0.001825
	13.3333	0.001386									13.3333	-0.001302
	13.35	0.000953									13.35	-0.000949
	13.3667	0.0005									13.3667	-0.001506
	13.3833	-0.000113									13.3833	-0.001834
	13.4	-0.000505									13.4	-0.001551
	13.4167	-0.001018									13.4167	-0.000958
	13.4333	-0.001631									13.4333	-0.000345
	13.45	-0.002444									13.45	0.000341
	13.4667	-0.003097									13.4667	-6.2e-05
	13.4833	-0.00289									13.4833	-0.000296
	13.5	-0.002853									13.5	0.000111
	13.5167	-0.002826									13.5167	0.000218
	13.5333	-0.003149									13.5333	-0.000235
	13.55	-0.003722									13.55	-0.000208
	13.5667	-0.004325									13.5667	-0.000612
	13.5833	-0.005538									13.5833	-0.001185
	13.6	-0.006452									13.6	-0.001558
	13.6167	-0.006105									13.6167	-0.001818
	13.6333	-0.00545									13.6333	-0.002397
	13.65	-0.004604									13.65	-0.002566
	13.6667	-0.004089									13.6667	-0.002785
	13.6833	-0.003683									13.6833	-0.002764
	13.7	-0.003228									13.7	-0.002743
	13.7167	-0.003062									13.7167	-0.002612
	13.7333	-0.002737									13.7333	-0.002561
	13.75	-0.002211									13.75	-0.00276
	13.7667	-0.002056									13.7667	-0.003079
	13.7833	-0.001771									13.7833	-0.003775
	13.8	-0.001587									13.8	-0.004439
	13.8167	-0.001073									13.8167	-0.004814
	13.8333	-0.000359									13.8333	-0.004868
	13.85	0.000265									13.85	-0.004302
	13.8667	0.000739									13.8667	-0.003627
	13.8833	0.001174									13.8833	-0.002701
	13.9	0.001398									13.9	-0.001705
	13.9167	0.001382									13.9167	-0.00078
	13.9333	0.001266									13.9333	1.6e-05
	13.95	0.00096									13.95	0.000655
	13.9667	0.000706									13.9667	0.001345
	13.9833	0.000521									13.9833	0.002016
	14	0.000166									14	0.003147
	14.0167	0.000121									14.0167	0.003487
	14.0333	0.000227									14.0333	0.003168
	14.05	0.000472									14.05	0.002399
	14.0667	0.000877									14.0667	0.002049
	14.0833	0.001262									14.0833	0.0023
	14.1	0.001678									14.1	0.002691
	14.1167	0.001663									14.1167	0.003625
	14.1333	0.001148									14.1333	0.004181
	14.15	0.000384									14.15	0.004537
	14.1667	-0.000311									14.1667	0.004763
	14.1833	-0.000836									14.1833	0.004469
	14.2	-0.00102									14.2	0.003745
	14.2167	-0.000915									14.2167	0.002821
	14.2333	-0.00068									14.2333	0.002027
	14.25	-0.000315									14.25	0.001703
	14.2667	-0.000159									14.2667	0.001829
	14.2833	-6.6e-05									14.2833	0.001809
	14.3	-0.000225									14.3	0.0016
	14.3167	-0.000293									14.3167	0.001562
	14.3333	-0.000272									14.3333	0.001703
	14.35	-0.000431									14.35	0.001945
	14.3667	-0.00036									14.3667	0.002186
	14.3833	-0.000169									14.3833	0.002408
	14.4	-0.000208									14.4	0.002409
	14.4167	-0.000186									14.4167	0.00203
	14.4333	-0.000225									14.4333	0.001512
	14.45	-0.000217									14.45	0.001164
	14.4667	-3.3e-05									14.4667	0.001067
	14.4833	0.000332									14.4833	0.00083
	14.5	0.000616									14.5	0.000513
	14.5167	0.000441									14.5167	0.000496
	14.5333	0.000485									14.5333	0.000439
	14.55	0.000339									14.55	6.2e-05
	14.5667	0.000234									14.5667	-0.000195
	14.5833	-2.2e-05									14.5833	-0.000462
	14.6	-8.8e-05									14.6	-0.000889
	14.6167	-6.7e-05									14.6167	-0.00133
	14.6333	-0.000162									14.6333	-0.001494
	14.65	-0.000217									14.65	-0.001658
	14.6667	-0.000171									14.6667	-0.001891
	14.6833	-0.000166									14.6833	-0.002045
	14.7	-0.000411									14.7	-0.002339
	14.7167	-0.000836									14.7167	-0.002432
	14.7333	-0.001031									14.7333	-0.002466
	14.75	-0.001116									14.75	-0.00234
	14.7667	-0.00115									14.7667	-0.002324
	14.7833	-0.001189									14.7833	-0.002554
	14.8	-0.001045									14.8	-0.002829
	14.8167	-0.00095									14.8167	-0.002694
	14.8333	-0.000756									14.8333	-0.00219
	14.85	-0.000502									14.85	-0.001945
	14.8667	-0.000457									14.8667	-0.00198
	14.8833	-0.000553									14.8833	-0.002156
	14.9	-0.000628									14.9	-0.002601
	14.9167	-0.000504									14.9167	-0.002676
	14.9333	-0.000539									14.9333	-0.002672
	14.95	-0.000438									14.95	-0.002841
	14.9667	-0.00023									14.9667	-0.002715
	14.9833	-0.000143									14.9833	-0.001388
	15	-0.000156									15	-0.000912
	15.0167	-0.000119									15.0167	-0.000195
	15.0333	2.8e-05									15.0333	0.000801
	15.05	0.000105									15.05	-0.000522
	15.0667	7.2e-05									15.0667	-0.000996
	15.0833	-6.1e-05									15.0833	0.003951
	15.1	8.6e-05									15.1	0.007248
	15.1167	0.000273									15.1167	0.007494
	15.1333	0.000249									15.1333	0.005071
	15.15	0.000144									15.15	0.004918
	15.1667	-6e-05									15.1667	0.005015
	15.1833	-0.000254									15.1833	0.003531
	15.2	-0.000408									15.2	0.002868
	15.2167	-0.000353									15.2167	0.001855
	15.2333	-0.000207									15.2333	0.001062
	15.25	-0.000181									15.25	0.000969
	15.2667	-0.000205									15.2667	0.000795
	15.2833	-8e-06									15.2833	0.000642
	15.3	0.000263									15.3	-0.000211
	15.3167	0.000514									15.3167	-0.001384
	15.3333	0.000845									15.3333	-0.002127
	15.35	0.000965									15.35	-0.00204
	15.3667	0.001116									15.3667	-0.001883
	15.3833	0.001367									15.3833	-0.001706
	15.4	0.001088									15.4	-0.001879
	15.4167	0.001189									15.4167	-0.002032
	15.4333	0.001739									15.4333	-0.001265
	15.45	0.002063									15.45	-0.00153
	15.4667	0.002293									15.4667	-0.001596
	15.4833	0.002623									15.4833	-0.002912
	15.5	0.000833									15.5	-0.002998
	15.5167	-0.001237									15.5167	-0.001584
	15.5333	-0.002997									15.5333	-0.00453
	15.55	-0.011727									15.55	-0.010326
	15.5667	-0.029707									15.5667	-0.021882
	15.5833	-0.057047									15.5833	-0.040068
	15.6	-0.091607									15.6	-0.071174
	15.6167	-0.125045									15.6167	-0.101172
	15.6333	-0.151846									15.6333	-0.140661
	15.65	-0.170247									15.65	-0.19021
	15.6667	-0.175428									15.6667	-0.226479
	15.6833	-0.18021									15.6833	-0.252688
	15.7	-0.183981									15.7	-0.273917
	15.7167	-0.183722									15.7167	-0.290216
	15.7333	-0.184963									15.7333	-0.293495
	15.75	-0.188594									15.75	-0.299424
	15.7667	-0.184996									15.7667	-0.302673
	15.7833	-0.179375									15.7833	-0.310873
	15.8	-0.168288									15.8	-0.311635
	15.8167	-0.157501									15.8167	-0.309417
	15.8333	-0.148044									15.8333	-0.299559
	15.85	-0.138018									15.85	-0.28644
	15.8667	-0.125251									15.8667	-0.278992
	15.8833	-0.112774									15.8833	-0.277034
	15.9	-0.103418									15.9	-0.273386
	15.9167	-0.094451									15.9167	-0.266367
	15.9333	-0.084134									15.9333	-0.253949
	15.95	-0.070106									15.95	-0.247422
	15.9667	-0.063942									15.9667	-0.230236
	15.9833	-0.057999									15.9833	-0.2166
	16	-0.054285									16	-0.205684
	16.0167	-0.051742									16.0167	-0.204719
	16.0333	-0.047978									16.0333	-0.197213
	16.05	-0.044304									16.05	-0.184857
	16.0667	-0.041221									16.0667	-0.163771
	16.0833	-0.037497									16.0833	-0.154395
	16.1	-0.034104									16.1	-0.162139
	16.1167	-0.031699									16.1167	-0.159564
	16.1333	-0.029889									16.1333	-0.153801
	16.15	-0.02856									16.15	-0.140917
	16.1667	-0.02706									16.1667	-0.128673
	16.1833	-0.026031									16.1833	-0.118389
	16.2	-0.024861									16.2	-0.112596
	16.2167	-0.023591									16.2167	-0.114442
	16.2333	-0.022052									16.2333	-0.110778
	16.25	-0.020282									16.25	-0.107174
	16.2667	-0.018703									16.2667	-0.09529
	16.2833	-0.017512									16.2833	-0.074897
	16.3	-0.016608									16.3	-0.065775
	16.3167	-0.015813									16.3167	-0.058173
	16.3333	-0.015149									16.3333	-0.052052
	16.35	-0.014534									16.35	-0.0528
	16.3667	-0.01381									16.3667	-0.053448
	16.3833	-0.013215									16.3833	-0.051906
	16.4	-0.012731									16.4	-0.050824
	16.4167	-0.012356									16.4167	-0.048722
	16.4333	-0.011712									16.4333	-0.04575
	16.45	-0.011157									16.45	-0.043708
	16.4667	-0.010508									16.4667	-0.042658
	16.4833	-0.01004									16.4833	-0.042347
	16.5	-0.009721									16.5	-0.039257
	16.5167	-0.009323									16.5167	-0.035816
	16.5333	-0.009084									16.5333	-0.032956
	16.55	-0.008656									16.55	-0.031475
	16.5667	-0.008037									16.5667	-0.029175
	16.5833	-0.007449									16.5833	-0.026144
	16.6	-0.00697									16.6	-0.023034
	16.6167	-0.006451									16.6167	-0.020354
	16.6333	-0.00594									16.6333	-0.018184
	16.65	-0.005598									16.65	-0.016765
	16.6667	-0.004897									16.6667	-0.014065
	16.6833	-0.004455									16.6833	-0.012726
	16.7	-0.003884									16.7	-0.010757
	16.7167	-0.003182									16.7167	-0.010367
	16.7333	-0.003461									16.7333	-0.010648
	16.75	-0.003989									16.75	-0.010549
	16.7667	-0.003138									16.7667	-0.009929
	16.7833	-0.002336									16.7833	-0.00923
	16.8	-0.002082									16.8	-0.009212
	16.8167	-0.001009									16.8167	-0.008723
	16.8333	0.000395									16.8333	-0.007875
	16.85	0.001279									16.85	-0.007166
	16.8667	0.001532									16.8667	-0.006968
	16.8833	0.001576									16.8833	-0.007349
	16.9	0.001739									16.9	-0.007811
	16.9167	0.001983									16.9167	-0.007962
	16.9333	0.002176									16.9333	-0.007614
	16.95	0.00216									16.95	-0.007236
	16.9667	0.001735									16.9667	-0.007038
	16.9833	0.00138									16.9833	-0.00708
	17	0.001254									17	-0.006872
	17.0167	0.001299									17.0167	-0.006854
	17.0333	0.001854									17.0333	-0.007566
	17.05	0.002448									17.05	-0.008688
	17.0667	0.002833									17.0667	-0.00963
	17.0833	0.002688									17.0833	-0.010192
	17.1	0.002342									17.1	-0.010064
	17.1167	0.002127									17.1167	-0.010536
	17.1333	0.001982									17.1333	-0.011578
	17.15	0.001756									17.15	-0.013161
	17.1667	0.001331									17.1667	-0.015743
	17.1833	0.001176									17.1833	-0.019145
	17.2	0.001181									17.2	-0.022738
	17.2167	0.001336									17.2167	-0.0218
	17.2333	0.00158									17.2333	-0.020872
	17.25	0.001645									17.25	-0.018374
	17.2667	0.00168									17.2667	-0.016047
	17.2833	0.001884									17.2833	-0.014209
	17.3	0.002118									17.3	-0.014181
	17.3167	0.002381									17.3167	-0.012573
	17.3333	0.002535									17.3333	-0.012536
	17.35	0.002698									17.35	-0.011798
	17.3667	0.002091									17.3667	-0.01014
	17.3833	0.001305									17.3833	-0.008352
	17.4	0.000888									17.4	-0.006774
	17.4167	0.000512									17.4167	-0.005837
	17.4333	0.000545									17.4333	-0.004969
	17.45	0.000618									17.45	-0.002961
	17.4667	0.000412									17.4667	-0.002083
	17.4833	0.000447									17.4833	-0.002715
	17.5	0.000262									17.5	-0.002856
	17.5167	0.000256									17.5167	-0.002808
	17.5333	-0.000399									17.5333	-0.00075
	17.55	-0.001455									17.55	0.000578
	17.5667	-0.00216									17.5667	0.001626
	17.5833	-0.002745									17.5833	7.5e-05
	17.6	-0.003121									17.6	0.000303
	17.6167	-0.003217									17.6167	-0.000519
	17.6333	-0.003711									17.6333	-0.00108
	17.65	-0.004075									17.65	-0.001781
	17.6667	-0.003468									17.6667	-0.002682
	17.6833	-0.003062									17.6833	-0.004593
	17.7	-0.002705									17.7	-0.006215
	17.7167	-0.002049									17.7167	-0.008396
	17.7333	-0.001142									17.7333	-0.008407
	17.75	-0.000286									17.75	-0.009828
	17.7667	0.0003									17.7667	-0.011349
	17.7833	0.000516									17.7833	-0.01325
	17.8	0.000428									17.8	-0.01611
	17.8167	0.00025									17.8167	-0.02077
	17.8333	0.000452									17.8333	-0.025
	17.85	0.001224									17.85	-0.0182
	17.8667	0.002306									17.8667	0.005939
	17.8833	0.003208									17.8833	0.008829
	17.9	0.00385									17.9	0.002059
	17.9167	0.004552									17.9167	-0.005251
	17.9333	0.005234									17.9333	-0.012341
	17.95	0.005595									17.95	-0.011941
	17.9667	0.005095									17.9667	-0.01396
	17.9833	0.004756									17.9833	-0.016809
	18	0.003926									18	-0.019237
	18.0167	0.002326									18.0167	-0.018356
	18.0333	0.001387									18.0333	-0.023215
	18.05	0.000657									18.05	-0.025344
	18.0667	0.000137									18.0667	-0.015993
	18.0833	-0.000523									18.0833	0.003928
	18.1	-0.001102									18.1	0.01451
	18.1167	-0.001803									18.1167	0.015701
	18.1333	-0.00216									18.1333	0.013294
	18.15	-0.002427									18.15	0.009687
	18.1667	-0.003154									18.1667	0.00761
	18.1833	-0.00421									18.1833	0.005552
	18.2	-0.005177									18.2	0.004555
	18.2167	-0.005944									18.2167	0.004458
	18.2333	-0.006261									18.2333	0.004521
	18.25	-0.006418									18.25	0.004254
	18.2667	-0.006305									18.2667	0.003516
	18.2833	-0.006302									18.2833	0.00226
	18.3	-0.006092									18.3	0.000734
	18.3167	-0.005611									18.3167	-0.000191
	18.3333	-0.004811									18.3333	-0.000866
	18.35	-0.003961									18.35	-0.000861
	18.3667	-0.00286									18.3667	-0.000457
	18.3833	-0.00185									18.3833	-0.000282
	18.4	-0.001409									18.4	0.000233
	18.4167	-0.000809									18.4167	0.000367
	18.4333	-0.000478									18.4333	0.000842
	18.45	0.000242									18.45	0.001627
	18.4667	0.001074									18.4667	0.001204
	18.4833	0.001996									18.4833	0.001341
	18.5	0.003078									18.5	0.002838
	18.5167	0.00334									18.5167	0.004345
	18.5333	0.003702									18.5333	0.005152
	18.55	0.003784									18.55	0.005369
	18.5667	0.003846									18.5667	0.005606
	18.5833	0.003877									18.5833	0.005753
	18.6	0.003969									18.6	0.00608
	18.6167	0.004191									18.6167	0.006778
	18.6333	0.004507									18.6333	0.007657
	18.65	0.004564									18.65	0.008237
	18.6667	0.004391									18.6667	0.008086
	18.6833	0.003917									18.6833	0.007726
	18.7	0.003364									18.7	0.007335
	18.7167	0.002931									18.7167	0.007155
	18.7333	0.002767									18.7333	0.006344
	18.75	0.002414									18.75	0.005534
	18.7667	0.00195									18.7667	0.004643
	18.7833	0.001327									18.7833	0.003793
	18.8	0.000507									18.8	0.002976
	18.8167	-0.000532									18.8167	0.002268
	18.8333	-0.00124									18.8333	0.00191
	18.85	-0.001499									18.85	0.001963
	18.8667	-0.001608									18.8667	0.001475
	18.8833	-0.001557									18.8833	0.001277
	18.9	-0.001446									18.9	0.00139
	18.9167	-0.001395									18.9167	0.001442
	18.9333	-0.001454									18.9333	0.001504
	18.95	-0.001713									18.95	0.001577
	18.9667	-0.001776									18.9667	0.001563
	18.9833	-0.001689									18.9833	0.001308
	19	-0.001671									19	0.001114
	19.0167	-0.001414									19.0167	0.000779
	19.0333	-0.001176									19.0333	0.000425
	19.05	-0.001269									19.05	0.000121
	19.0667	-0.001412									19.0667	9.6e-05
	19.0833	-0.001524									19.0833	0.000272
	19.1	-0.001317									19.1	0.000367
	19.1167	-0.001409									19.1167	0.000473
	19.1333	-0.001245									19.1333	0.000792
	19.15	-0.000651									19.15	0.001031
	19.1667	4.4e-05									19.1667	0.00122
	19.1833	0.000359									19.1833	0.001138
	19.2	0.000564									19.2	0.000837
	19.2167	0.000778									19.2167	0.000536
	19.2333	0.000903									19.2333	0.000245
	19.25	0.000868									19.25	-1.7e-05
	19.2667	0.001102									19.2667	-9.8e-05
	19.2833	0.001347									19.2833	-0.000419
	19.3	0.001433									19.3	-0.000448
	19.3167	0.001191									19.3167	-0.000677
	19.3333	0.001078									19.3333	-0.000687
	19.35	0.000976									19.35	-0.000526
	19.3667	0.000784									19.3667	-0.000255
	19.3833	0.000721									19.3833	3.6e-05
	19.4	0.000619									19.4	0.000406
	19.4167	0.000477									19.4167	0.000677
	19.4333	0.000464									19.4333	0.000898
	19.45	0.000872									19.45	0.001119
	19.4667	0.001012									19.4667	0.000849
	19.4833	0.001053									19.4833	0.00036
	19.5	0.000804									19.5	-0.000139
	19.5167	0.000386									19.5167	-0.000568
	19.5333	-1.3e-05									19.5333	-0.000817
	19.55	-0.000352									19.55	-0.000796
	19.5667	-0.00062									19.5667	-0.000976
	19.5833	-0.001019									19.5833	-0.000845
	19.6	-0.001138									19.6	-0.000734
	19.6167	-0.001296									19.6167	-0.000943
	19.6333	-0.000956									19.6333	-0.001694
	19.65	-0.001064									19.65	-0.002725
	19.6667	-0.002681									19.6667	-0.003556
	19.6833	-0.005709									19.6833	-0.004146
	19.7	-0.005697									19.7	-0.003837
	19.7167	-0.007705									19.7167	-0.006588
	19.7333	-0.020073									19.7333	-0.024559
	19.75	-0.038281									19.75	-0.044559
	19.7667	-0.065118									19.7667	-0.07211
	19.7833	-0.096896									19.7833	-0.094661
	19.8	-0.120336									19.8	-0.117204
	19.8167	-0.143875									19.8167	-0.139827
	19.8333	-0.161424									19.8333	-0.166929
	19.85	-0.168872									19.85	-0.184792
	19.8667	-0.169681									19.8667	-0.209825
	19.8833	-0.16673									19.8833	-0.225927
	19.9	-0.166968									19.9	-0.23627
	19.9167	-0.164937									19.9167	-0.244853
	19.9333	-0.155026									19.9333	-0.248705
	19.95	-0.152644									19.95	-0.253268
	19.9667	-0.151756									19.9667	-0.250892
	19.9833	-0.151057									19.9833	-0.250917
	20	-0.143588									20	-0.253051
	20.0167	-0.131569									20.0167	-0.245836
	20.0333	-0.12009									20.0333	-0.24545
	20.05	-0.109731									20.05	-0.239345
	20.0667	-0.101542									20.0667	-0.2371
	20.0833	-0.095732									20.0833	-0.232204
	20.1	-0.089373									20.1	-0.222389
	20.1167	-0.082354									20.1167	-0.216943
	20.1333	-0.07515									20.1333	-0.213779
	20.15	-0.068614									20.15	-0.204576
	20.1667	-0.062379									20.1667	-0.199352
	20.1833	-0.055783									20.1833	-0.191218
	20.2	-0.051868									20.2	-0.182935
	20.2167	-0.049132									20.2167	-0.180991
	20.2333	-0.045876									20.2333	-0.168237
	20.25	-0.042411									20.25	-0.161453
	20.2667	-0.039315									20.2667	-0.1623
	20.2833	-0.03614									20.2833	-0.154266
	20.3	-0.0328									20.3	-0.141504
	20.3167	-0.029529									20.3167	-0.135422
	20.3333	-0.028129									20.3333	-0.13254
	20.35	-0.027598									20.35	-0.127338
	20.3667	-0.027307									20.3667	-0.117936
	20.3833	-0.026537									20.3833	-0.114854
	20.4	-0.025516									20.4	-0.109302
	20.4167	-0.024325									20.4167	-0.0972
	20.4333	-0.022774									20.4333	-0.091989
	20.45	-0.020914									20.45	-0.087997
	20.4667	-0.01923									20.4667	-0.085256
	20.4833	-0.017876									20.4833	-0.085656
	20.5	-0.016721									20.5	-0.084636
	20.5167	-0.015937									20.5167	-0.082496
	20.5333	-0.015523									20.5333	-0.080055
	20.55	-0.015358									20.55	-0.075605
	20.5667	-0.015004									20.5667	-0.068575
	20.5833	-0.014389									20.5833	-0.066835
	20.6	-0.013855									20.6	-0.063664
	20.6167	-0.01363									20.6167	-0.058804
	20.6333	-0.013354									20.6333	-0.055885
	20.65	-0.012747									20.65	-0.054097
	20.6667	-0.012391									20.6667	-0.049898
	20.6833	-0.011714									20.6833	-0.04614
	20.7	-0.010667									20.7	-0.044411
	20.7167	-0.00986									20.7167	-0.042122
	20.7333	-0.009153									20.7333	-0.040314
	20.75	-0.008347									20.75	-0.038195
	20.7667	-0.00748									20.7667	-0.036227
	20.7833	-0.007023									20.7833	-0.034878
	20.8	-0.006795									20.8	-0.034161
	20.8167	-0.006628									20.8167	-0.033794
	20.8333	-0.00646									20.8333	-0.033787
	20.85	-0.006272									20.85	-0.03357
	20.8667	-0.005614									20.8667	-0.032793
	20.8833	-0.005096									20.8833	-0.032286
	20.9	-0.004118									20.9	-0.031359
	20.9167	-0.003971									20.9167	-0.030372
	20.9333	-0.003803									20.9333	-0.030265
	20.95	-0.004255									20.95	-0.030018
	20.9667	-0.004497									20.9667	-0.030332
	20.9833	-0.00433									20.9833	-0.030517
	21	-0.004182									21	-0.030062
	21.0167	-0.003865									21.0167	-0.027266
	21.0333	-0.003637									21.0333	-0.025391
	21.05	-0.00355									21.05	-0.024225
	21.0667	-0.003742									21.0667	-0.02317
	21.0833	-0.004835									21.0833	-0.023014
	21.1	-0.005797									21.1	-0.021999
	21.1167	-0.00567									21.1167	-0.020273
	21.1333	-0.004783									21.1333	-0.018269
	21.15	-0.004257									21.15	-0.015995
	21.1667	-0.003962									21.1667	-0.014272
	21.1833	-0.003346									21.1833	-0.013338
	21.2	-0.00287									21.2	-0.013044
	21.2167	-0.002324									21.2167	-0.01244
	21.2333	-0.001928									21.2333	-0.011376
	21.25	-0.000783									21.25	-0.009982
	21.2667	-6.7e-05									21.2667	-0.009398
	21.2833	0.000359									21.2833	-0.007954
	21.3	0.000273									21.3	-0.004761
	21.3167	0.000356									21.3167	-0.002599
	21.3333	0.000809									21.3333	-0.002067
	21.35	0.001121									21.35	-0.004224
	21.3667	0.001254									21.3667	-0.014712
	21.3833	0.001497									21.3833	-0.020109
	21.4	0.002									21.4	-0.020907
	21.4167	0.002572									21.4167	-0.012564
	21.4333	0.003005									21.4333	-0.002192
	21.45	0.003018									21.45	0.007381
	21.4667	0.002698									21.4667	0.009772
	21.4833	0.002276									21.4833	0.006183
	21.5	0.001655									21.5	0.003594
	21.5167	0.001113									21.5167	0.001565
	21.5333	0.000672									21.5333	0.000496
	21.55	0.00046									21.55	-0.000453
	21.5667	0.000298									21.5667	-0.001312
	21.5833	0.000227									21.5833	-0.001011
	21.6	0.000275									21.6	-0.00092
	21.6167	0.000444									21.6167	-0.001649
	21.6333	0.000678									21.6333	-0.002899
	21.65	0.000961									21.65	-0.004019
	21.6667	0.001223									21.6667	-0.00502
	21.6833	0.001295									21.6833	-0.00519
	21.7	0.001088									21.7	-0.005
	21.7167	0.00082									21.7167	-0.004431
	21.7333	0.000552									21.7333	-0.004301
	21.75	0.000195									21.75	-0.004121
	21.7667	-3.3e-05									21.7667	-0.003092
	21.7833	-0.00012									21.7833	-0.002142
	21.8	-3.4e-05									21.8	-0.000963
	21.8167	-0.000122									21.8167	-0.000365
	21.8333	-0.00024									21.8333	-0.000637
	21.85	-0.000118									21.85	-0.001238
	21.8667	-1.6e-05									21.8667	-0.00214
	21.8833	6e-06									21.8833	-0.002942
	21.9	-1.2e-05									21.9	-0.003713
	21.9167	-0.00023									21.9167	-0.003835
	21.9333	-0.000548									21.9333	-0.003447
	21.95	-0.000866									21.95	-0.003728
	21.9667	-0.000773									21.9667	-0.003661
	21.9833	-0.001087									21.9833	-0.003484
	22	-0.00141									22	-0.003137
	22.0167	-0.001384									22.0167	-0.00287
	22.0333	-0.001367									22.0333	-0.002463
	22.05	-0.001331									22.05	-0.002736
	22.0667	-0.001235									22.0667	-0.003569
	22.0833	-0.001068									22.0833	-0.004162
	22.1	-0.000982									22.1	-0.004304
	22.1167	-0.000936									22.1167	-0.004017
	22.1333	-0.000969									22.1333	-0.002841
	22.15	-0.000648									22.15	-0.002026
	22.1667	-0.000238									22.1667	-0.00226
	22.1833	-0.000218									22.1833	-0.001984
	22.2	-0.000378									22.2	-0.002068
	22.2167	-0.000658									22.2167	-0.004222
	22.2333	-0.000828									22.2333	-0.005086
	22.25	-0.000968									22.25	-0.008731
	22.2667	-0.001248									22.2667	-0.012055
	22.2833	-0.001607									22.2833	-0.014689
	22.3	-0.001663									22.3	-0.020354
	22.3167	-0.001233									22.3167	-0.024129
	22.3333	-0.000724									22.3333	-0.015585
	22.35	-0.000434									22.35	0.00089
	22.3667	-6.4e-05									22.3667	0.007375
	22.3833	0.000266									22.3833	0.007759
	22.4	0.000526									22.4	0.005534
	22.4167	0.000655									22.4167	0.006249
	22.4333	0.000555									22.4333	0.006823
	22.45	0.000325									22.45	0.006638
	22.4667	0.000265									22.4667	0.006292
	22.4833	0.000114									22.4833	0.006235
	22.5	0.000254									22.5	0.005859
	22.5167	0.000204									22.5167	0.005462
	22.5333	0.000274									22.5333	0.004786
	22.55	0.000454									22.55	0.003429
	22.5667	0.000633									22.5667	0.002773
	22.5833	0.000903									22.5833	0.002516
	22.6	0.001503									22.6	0.00246
	22.6167	0.002103									22.6167	0.002403
	22.6333	0.002367									22.6333	0.001776
	22.65	0.002175									22.65	0.000908
	22.6667	0.001773									22.6667	-1.9e-05
	22.6833	0.001522									22.6833	-0.000307
	22.7	0.00142									22.7	-0.000375
	22.7167	0.001408									22.7167	-0.000862
	22.7333	0.001206									22.7333	-0.00013
	22.75	0.001124									22.75	0.000673
	22.7667	0.001202									22.7667	0.000125
	22.7833	0.00119									22.7833	-0.000602
	22.8	0.001013									22.8	-0.001261
	22.8167	0.001029									22.8167	-0.00192
	22.8333	0.001065									22.8333	-0.001838
	22.85	0.000961									22.85	-0.001027
	22.8667	0.000977									22.8667	-0.001105
	22.8833	0.001153									22.8833	-0.001014
	22.9	0.001169									22.9	-0.000903
	22.9167	0.000995									22.9167	-0.001671
	22.9333	0.000461									22.9333	-0.00036
	22.95	-0.000193									22.95	0.000461
	22.9667	-0.000757									22.9667	-0.001178
	22.9833	-0.001042									22.9833	-0.002558
	23	-0.001246									23	-0.000797
	23.0167	-0.001421									23.0167	0.002353
	23.0333	-0.001345									23.0333	0.004284
	23.05	-0.00156									23.05	0.003664
	23.0667	-0.001504									23.0667	0.002184
	23.0833	-0.001508									23.0833	0.001415
	23.1	-0.001373									23.1	0.001955
	23.1167	-0.001137									23.1167	0.003205
	23.1333	-0.000905									23.1333	0.002385
	23.15	-0.000797									23.15	0.001615
	23.1667	-0.000779									23.1667	0.001374
	23.1833	-0.000621									23.1833	0.001263
	23.2	-0.000433									23.2	0.000283
	23.2167	-0.000465									23.2167	-0.000648
	23.2333	-0.000437									23.2333	-0.000718
	23.25	-0.000438									23.25	-0.001529
	23.2667	-0.00042									23.2667	-0.00232
	23.2833	-0.000182									23.2833	-0.00263
	23.3	0.000152									23.3	-0.002581
	23.3167	0.000332									23.3167	-0.002113
	23.3333	0.000372									23.3333	-0.001724
	23.35	0.000212									23.35	-0.001436
	23.3667	8.2e-05									23.3667	-0.001247
	23.3833	1.2e-05									23.3833	-0.001259
	23.4	-0.000238									23.4	-0.00145
	23.4167	-0.000388									23.4167	-0.001352
	23.4333	-0.000618									23.4333	-0.001063
	23.45	-0.000908									23.45	-0.000915
	23.4667	-0.001221									23.4667	-0.001086
	23.4833	-0.001478									23.4833	-0.001438
	23.5	-0.001374									23.5	-0.00178
	23.5167	-0.001071									23.5167	-0.001872
	23.5333	-0.000787									23.5333	-0.001544
	23.55	-0.000684									23.55	-0.001136
	23.5667	-0.000841									23.5667	-0.000487
	23.5833	-0.000717									23.5833	0.000111
	23.6	-0.000254									23.6	0.000509
	23.6167	2e-05									23.6167	0.000757
	23.6333	0.000222									23.6333	0.000577
	23.65	0.000435									23.65	0.000448
	23.6667	0.000607									23.6667	0.000359
	23.6833	0.000499									23.6833	0.00063
	23.7	0.000532									23.7	0.000612
	23.7167	0.000974									23.7167	0.000753
	23.7333	0.001376									23.7333	0.000954
	23.75	0.002138									23.75	0.001655
	23.7667	0.002151									23.7667	0.002986
	23.7833	0.001283									23.7833	0.002697
	23.8	0.001307									23.8	0.001132
	23.8167	0.000703									23.8167	0.000638
	23.8333	-0.000741									23.8333	0.001345
	23.85	-0.002325									23.85	0.000582
	23.8667	-0.001398									23.8667	-0.002002
	23.8833	-0.004322									23.8833	-0.006385
	23.9	-0.020056									23.9	-0.015498
	23.9167	-0.04288									23.9167	-0.030442
	23.9333	-0.068003									23.9333	-0.050085
	23.95	-0.094477									23.95	-0.070488
	23.9667	-0.112999									23.9667	-0.089588
	23.9833	-0.127889									23.9833	-0.111456
	24	-0.131518									24	-0.130203
	24.0167	-0.128777									24.0167	-0.143031
	24.0333	-0.132427									24.0333	-0.151539
	24.05	-0.137326									24.05	-0.166237
	24.0667	-0.141975									24.0667	-0.176364
	24.0833	-0.145745									24.0833	-0.186512
	24.1	-0.148304									24.1	-0.18711
	24.1167	-0.144913									24.1167	-0.180368
	24.1333	-0.139781									24.1333	-0.177922
	24.15	-0.133006									24.15	-0.178175
	24.1667	-0.124001									24.1667	-0.175397
	24.1833	-0.109066									24.1833	-0.17291
	24.2	-0.102752									24.2	-0.175443
	24.2167	-0.098197									24.2167	-0.177525
	24.2333	-0.092412									24.2333	-0.183208
	24.25	-0.089467									24.25	-0.190051
	24.2667	-0.085502									24.2667	-0.190183
	24.2833	-0.080957									24.2833	-0.183056
	24.3	-0.076491									24.3	-0.174526
	24.3167	-0.072802									24.3167	-0.165334
	24.3333	-0.069403									24.3333	-0.162522
	24.35	-0.062163									24.35	-0.16377
	24.3667	-0.058514									24.3667	-0.153728
	24.3833	-0.055805									24.3833	-0.148837
	24.4	-0.051226									24.4	-0.151775
	24.4167	-0.046097									24.4167	-0.152633
	24.4333	-0.041678									24.4333	-0.145441
	24.45	-0.038919									24.45	-0.141969
	24.4667	-0.036759									24.4667	-0.132135
	24.4833	-0.035086									24.4833	-0.125689
	24.5	-0.033673									24.5	-0.114153
	24.5167	-0.03317									24.5167	-0.106157
	24.5333	-0.031687									24.5333	-0.106141
	24.55	-0.029774									24.55	-0.107675
	24.5667	-0.027931									24.5667	-0.104509
	24.5833	-0.025848									24.5833	-0.094984
	24.6	-0.023645									24.6	-0.089578
	24.6167	-0.022552									24.6167	-0.087312
	24.6333	-0.022108									24.6333	-0.083944
	24.65	-0.021671									24.65	-0.082404
	24.6667	-0.020744									24.6667	-0.080255
	24.6833	-0.019127									24.6833	-0.076485
	24.7	-0.018741									24.7	-0.071636
	24.7167	-0.018554									24.7167	-0.067847
	24.7333	-0.018127									24.7333	-0.065637
	24.75	-0.01791									24.75	-0.064318
	24.7667	-0.017113									24.7667	-0.062738
	24.7833	-0.015577									24.7833	-0.060319
	24.8	-0.014949									24.8	-0.058638
	24.8167	-0.014988									24.8167	-0.058885
	24.8333	-0.015308									24.8333	-0.059003
	24.85	-0.014637									24.85	-0.05913
	24.8667	-0.013437									24.8667	-0.059828
	24.8833	-0.012816									24.8833	-0.060436
	24.9	-0.011796									24.9	-0.060333
	24.9167	-0.011135									24.9167	-0.059781
	24.9333	-0.010515									24.9333	-0.052028
	24.95	-0.009815									24.95	-0.041996
	24.9667	-0.009533									24.9667	-0.039072
	24.9833	-0.010269									24.9833	-0.042367
	25	-0.011265									25	-0.042702
	25.0167	-0.010901									25.0167	-0.040807
	25.0333	-0.010167									25.0333	-0.037702
	25.05	-0.009283									25.05	-0.035178
	25.0667	-0.008889									25.0667	-0.034023
	25.0833	-0.009065									25.0833	-0.033408
	25.1	-0.009142									25.1	-0.031293
	25.1167	-0.010178									25.1167	-0.030188
	25.1333	-0.008453									25.1333	-0.029242
	25.15	-0.007926									25.15	-0.028505
	25.1667	-0.009018									25.1667	-0.027038
	25.1833	-0.008231									25.1833	-0.025121
	25.2	-0.005264									25.2	-0.023254
	25.2167	-0.004356									25.2167	-0.021357
	25.2333	-0.005639									25.2333	-0.020801
	25.25	-0.006052									25.25	-0.020924
	25.2667	-0.005624									25.2667	-0.020997
	25.2833	-0.003747									25.2833	-0.02163
	25.3	-0.002379									25.3	-0.021482
	25.3167	-0.002399									25.3167	-0.020834
	25.3333	-0.003718									25.3333	-0.020795
	25.35	-0.004648									25.35	-0.020447
	25.3667	-0.004147									25.3667	-0.020019
	25.3833	-0.002817									25.3833	-0.01966
	25.4	-0.002656									25.4	-0.019432
	25.4167	-0.003816									25.4167	-0.020294
	25.4333	-0.004585									25.4333	-0.021525
	25.45	-0.004305									25.45	-0.020257
	25.4667	-0.002934									25.4667	-0.015868
	25.4833	-0.00353									25.4833	-0.015589
	25.5	-0.004467									25.5	-0.02636
	25.5167	-0.004313									25.5167	-0.0373
	25.5333	-0.00309									25.5333	-0.043281
	25.55	-0.004736									25.55	-0.044312
	25.5667	-0.008313									25.5667	-0.033112
	25.5833	-0.008669									25.5833	-0.016593
	25.6	-0.007096									25.6	-0.014034
	25.6167	-0.004342									25.6167	-0.016544
	25.6333	-0.002588									25.6333	-0.016775
	25.65	-0.002512									25.65	-0.016235
	25.6667	-0.003256									25.6667	-0.016375
	25.6833	-0.002549									25.6833	-0.016646
	25.7	-0.001773									25.7	-0.015666
	25.7167	-0.001846									25.7167	-0.015536
	25.7333	-0.001									25.7333	-0.015797
	25.75	0.001286									25.75	-0.015687
	25.7667	0.002913									25.7667	-0.015647
	25.7833	0.003719									25.7833	-0.014977
	25.8	0.004186									25.8	-0.014418
	25.8167	0.004855									25.8167	-0.013698
	25.8333	0.005434									25.8333	-0.013388
	25.85	0.005613									25.85	-0.011659
	25.8667	0.004852									25.8667	-0.009899
	25.8833	0.003861									25.8833	-0.009049
	25.9	0.0026									25.9	-0.00821
	25.9167	0.001619									25.9167	-0.00823
	25.9333	0.000969									25.9333	-0.00795
	25.95	0.000488									25.95	-0.006971
	25.9667	0.000307									25.9667	-0.005541
	25.9833	0.000239									25.9833	-0.005272
	26	0.00053									26	-0.005313
	26.0167	-8.8e-05									26.0167	-0.004184
	26.0333	-0.000966									26.0333	-0.002405
	26.05	-0.001895									26.05	-0.001906
	26.0667	-0.002493									26.0667	-0.001057
	26.0833	-0.002921									26.0833	-0.000358
	26.1	-0.00338									26.1	0.000161
	26.1167	-0.003558									26.1167	0.00145
	26.1333	-0.003646									26.1333	0.002929
	26.15	-0.003802									26.15	0.004157
	26.1667	-0.003928									26.1667	0.003745
	26.1833	-0.003904									26.1833	0.003873
	26.2	-0.00367									26.2	0.003491
	26.2167	-0.003136									26.2167	0.002638
	26.2333	-0.002642									26.2333	0.002826
	26.25	-0.002238									26.25	0.002394
	26.2667	-0.002264									26.2667	0.002262
	26.2833	-0.0024									26.2833	0.00264
	26.3	-0.002335									26.3	0.003248
	26.3167	-0.001989									26.3167	0.003974
	26.3333	-0.001562									26.3333	0.00346
	26.35	-0.000926									26.35	0.002807
	26.3667	-0.000139									26.3667	0.002553
	26.3833	0.000828									26.3833	0.001919
	26.4	0.001434									26.4	0.001506
	26.4167	0.001621									26.4167	0.000672
	26.4333	0.001477									26.4333	-0.001132
	26.45	0.001334									26.45	-0.002596
	26.4667	0.001251									26.4667	-0.00285
	26.4833	0.00085									26.4833	-0.002736
	26.5	0.00051									26.5	-0.003892
	26.5167	0.000309									26.5167	-0.004118
	26.5333	0.000239									26.5333	-0.005323
	26.55	6.8e-05									26.55	-0.007659
	26.5667	3.7e-05									26.5667	-0.010255
	26.5833	-5.3e-05									26.5833	-0.012791
	26.6	-8.4e-05									26.6	-0.014107
	26.6167	0.000196									26.6167	-0.010812
	26.6333	0.000345									26.6333	-0.001229
	26.65	0.000214									26.65	0.005002
	26.6667	0.000274									26.6667	0.005394
	26.6833	8.3e-05									26.6833	0.004245
	26.7	-0.000308									26.7	0.004267
	26.7167	-0.000699									26.7167	0.004718
	26.7333	-0.00116									26.7333	0.00482
	26.75	-0.001461									26.75	0.003792
	26.7667	-0.001801									26.7667	0.002193
	26.7833	-0.002082									26.7833	0.001075
	26.8	-0.002293									26.8	0.001095
	26.8167	-0.002066									26.8167	0.000413
	26.8333	-0.001789									26.8333	-0.000718
	26.85	-0.001573									26.85	-0.00132
	26.8667	-0.001366									26.8667	-0.001482
	26.8833	-0.001129									26.8833	-0.001883
	26.9	-0.001142									26.9	-0.001825
	26.9167	-0.000995									26.9167	-0.001206
	26.9333	-0.000648									26.9333	-0.001248
	26.95	-0.000421									26.95	-0.00181
	26.9667	-7.4e-05									26.9667	-0.001813
	26.9833	0.000386									26.9833	-0.001818
	27	0.000687									27	-0.001813
	27.0167	0.000958									27.0167	-0.001939
	27.0333	0.001248									27.0333	-0.001494
	27.05	0.001349									27.05	-0.000559
	27.0667	0.001489									27.0667	0.000585
	27.0833	0.00167									27.0833	0.00089
	27.1	0.001951									27.1	0.001475
	27.1167	0.002081									27.1167	0.00199
	27.1333	0.002272									27.1333	0.002503
	27.15	0.002283									27.15	0.002483
	27.1667	0.002293									27.1667	0.002544
	27.1833	0.002324									27.1833	0.002854
	27.2	0.002054									27.2	0.003015
	27.2167	0.001644									27.2167	0.002875
	27.2333	0.001495									27.2333	0.002416
	27.25	0.001305									27.25	0.002426
	27.2667	0.001145									27.2667	0.002667
	27.2833	0.000826									27.2833	0.003087
	27.3	0.000376									27.3	0.003086
	27.3167	-0.000129									27.3167	0.002592
	27.3333	-0.000554									27.3333	0.002008
	27.35	-0.000958									27.35	0.001514
	27.3667	-0.001313									27.3667	0.000939
	27.3833	-0.001428									27.3833	0.000855
	27.4	-0.001423									27.4	0.001161
	27.4167	-0.001268									27.4167	0.001207
	27.4333	-0.001083									27.4333	0.001023
	27.45	-0.000678									27.45	0.000848
	27.4667	-0.000353									27.4667	0.000712
	27.4833	-0.00017									27.4833	0.000432
	27.5	-2.8e-05									27.5	0.000203
	27.5167	-0.000106									27.5167	7.3e-05
	27.5333	-0.000124									27.5333	0.000173
	27.55	-0.000211									27.55	-0.000217
	27.5667	-0.000269									27.5667	-0.000837
	27.5833	-0.000217									27.5833	-0.001116
	27.6	-0.000205									27.6	-0.001436
	27.6167	-0.000113									27.6167	-0.001896
	27.6333	-2e-05									27.6333	-0.002008
	27.65	-0.000115									27.65	-0.001655
	27.6667	-0.0002									27.6667	-0.001321
	27.6833	-0.000115									27.6833	-0.000728
	27.7	-0.00016									27.7	-0.000325
	27.7167	-0.000145									27.7167	-0.000251
	27.7333	-8e-05									27.7333	-0.000338
	27.75	-0.000195									27.75	-0.000514
	27.7667	-0.000429									27.7667	-0.000501
	27.7833	-0.000834									27.7833	-0.000528
	27.8	-0.000959									27.8	-0.000486
	27.8167	-0.001043									27.8167	-0.000378
	27.8333	-0.001158									27.8333	0
	27.85	-0.001192									27.85	0.000298
	27.8667	-0.001056									27.8667	0.000957
	27.8833	-0.000541									27.8833	0.001355
	27.9	-0.000365									27.9	0.001533
	27.9167	-3.9e-05									27.9167	0.001891
	27.9333	0.000676									27.9333	0.001569
	27.95	0.001092									27.95	0.000397
	27.9667	0.000927									27.9667	-0.000676
	27.9833	0.000625									27.9833	-0.000311
	28	0.000332									28	0.000344
	28.0167	-0.001311									28.0167	-0.000601
	28.0333	-0.000314									28.0333	-0.002977
	28.05	-0.000537									28.05	-0.005272
	28.0667	-0.01315									28.0667	-0.016037
	28.0833	-0.031183									28.0833	-0.027812
	28.1	-0.052127									28.1	-0.039878
	28.1167	-0.07636									28.1167	-0.054303
	28.1333	-0.087503									28.1333	-0.062819
	28.15	-0.090513									28.15	-0.071877
	28.1667	-0.093953									28.1667	-0.080215
	28.1833	-0.097484									28.1833	-0.087883
	28.2	-0.100765									28.2	-0.095441
	28.2167	-0.103535									28.2167	-0.101309
	28.2333	-0.105246									28.2333	-0.105797
	28.25	-0.106997									28.25	-0.108675
	28.2667	-0.108267									28.2667	-0.112383
	28.2833	-0.109338									28.2833	-0.119001
	28.3	-0.111049									28.3	-0.11706
	28.3167	-0.111935									28.3167	-0.117
	28.3333	-0.107783									28.3333	-0.121751
	28.35	-0.10057									28.35	-0.129131
	28.3667	-0.093158									28.3667	-0.132741
	28.3833	-0.085485									28.3833	-0.130432
	28.4	-0.079843									28.4	-0.128002
	28.4167	-0.07589									28.4167	-0.126883
	28.4333	-0.072367									28.4333	-0.123013
	28.45	-0.068915									28.45	-0.124134
	28.4667	-0.065332									28.4667	-0.120284
	28.4833	-0.060665									28.4833	-0.117887
	28.5	-0.056358									28.5	-0.119029
	28.5167	-0.053231									28.5167	-0.120612
	28.5333	-0.050535									28.5333	-0.124504
	28.55	-0.047898									28.55	-0.119437
	28.5667	-0.044191									28.5667	-0.113619
	28.5833	-0.040135									28.5833	-0.103932
	28.6	-0.036838									28.6	-0.096964
	28.6167	-0.034071									28.6167	-0.095836
	28.6333	-0.031434									28.6333	-0.094919
	28.65	-0.028642									28.65	-0.097713
	28.6667	-0.02684									28.6667	-0.102587
	28.6833	-0.024999									28.6833	-0.108391
	28.7	-0.022417									28.7	-0.115965
	28.7167	-0.019025									28.7167	-0.118239
	28.7333	-0.017084									28.7333	-0.115513
	28.75	-0.016202									28.75	-0.092597
	28.7667	-0.01504									28.7667	-0.065021
	28.7833	-0.014028									28.7833	-0.047645
	28.8	-0.012797									28.8	-0.04288
	28.8167	-0.011909									28.8167	-0.051805
	28.8333	-0.011441									28.8333	-0.0672
	28.85	-0.010674									28.85	-0.075685
	28.8667	-0.009746									28.8667	-0.076041
	28.8833	-0.008998									28.8833	-0.072916
	28.9	-0.008511									28.9	-0.071821
	28.9167	-0.008223									28.9167	-0.072566
	28.9333	-0.008156									28.9333	-0.071091
	28.95	-0.007518									28.95	-0.070547
	28.9667	-0.007231									28.9667	-0.080322
	28.9833	-0.007376									28.9833	-0.079248
	29	-0.007512									29	-0.063744
	29.0167	-0.007657									29.0167	-0.03822
	29.0333	-0.007793									29.0333	-0.024256
	29.05	-0.007839									29.05	-0.031822
	29.0667	-0.007585									29.0667	-0.035208
	29.0833	-0.00757									29.0833	-0.035154
	29.1	-0.007596									29.1	-0.03724
	29.1167	-0.007382									29.1167	-0.040046
	29.1333	-0.007088									29.1333	-0.042522
	29.15	-0.006735									29.15	-0.042859
	29.1667	-0.006713									29.1667	-0.046275
	29.1833	-0.007062									29.1833	-0.050171
	29.2	-0.00713									29.2	-0.050258
	29.2167	-0.006898									29.2167	-0.035794
	29.2333	-0.006766									29.2333	-0.020411
	29.25	-0.007074									29.25	-0.010427
	29.2667	-0.007762									29.2667	-0.013323
	29.2833	-0.008651									29.2833	-0.019
	29.3	-0.009599									29.3	-0.021506
	29.3167	-0.010258									29.3167	-0.020603
	29.3333	-0.010588									29.3333	-0.019579
	29.35	-0.010888									29.35	-0.019395
	29.3667	-0.011697									29.3667	-0.019492
	29.3833	-0.012847									29.3833	-0.018808
	29.4	-0.014107									29.4	-0.019014
	29.4167	-0.015736									29.4167	-0.019831
	29.4333	-0.016196									29.4333	-0.020357
	29.45	-0.014496									29.45	-0.020953
	29.4667	-0.012246									29.4667	-0.02134
	29.4833	-0.012046									29.4833	-0.021326
	29.5	-0.013496									29.5	-0.020662
	29.5167	-0.012697									29.5167	-0.020578
	29.5333	-0.010567									29.5333	-0.020844
	29.55	-0.007878									29.55	-0.0206
	29.5667	-0.005398									29.5667	-0.020916
	29.5833	-0.004628									29.5833	-0.021911
	29.6	-0.004199									29.6	-0.023317
	29.6167	-0.002609									29.6167	-0.024313
	29.6333	8e-05									29.6333	-0.024249
	29.65	0.00126									29.65	-0.023954
	29.6667	0.00241									29.6667	-0.023489
	29.6833	0.00323									29.6833	-0.019685
	29.7	0.003389									29.7	-0.01232
	29.7167	0.003849									29.7167	-0.010955
	29.7333	0.004059									29.7333	-0.01015
	29.75	0.003259									29.75	-0.010555
	29.7667	0.001418									29.7667	-0.01048
	29.7833	0.000548									29.7833	-0.010325
	29.8	0.000228									29.8	-0.0111
	29.8167	-0.000462									29.8167	-0.012424
	29.8333	-0.002021									29.8333	-0.012668
	29.85	-0.0031									29.85	-0.013612
	29.8667	-0.003199									29.8667	-0.014546
	29.8833	-0.003719									29.8833	-0.0156
	29.9	-0.004088									29.9	-0.016664
	29.9167	-0.004517									29.9167	-0.018158
	29.9333	-0.005256									29.9333	-0.021851
	29.95	-0.006195									29.95	-0.026555
	29.9667	-0.006815									29.9667	-0.024689
	29.9833	-0.006693									29.9833	-0.010591
	30	-0.00671									30	-0.006394
	30.0167	-0.007027									30.0167	-0.008926
	30.0333	-0.007284									30.0333	-0.009448
	30.05	-0.007162									30.05	-0.01013
	30.0667	-0.006809									30.0667	-0.009723
	30.0833	-0.005986									30.0833	-0.008245
	30.1	-0.005184									30.1	-0.007037
	30.1167	-0.005191									30.1167	-0.006489
	30.1333	-0.004448									30.1333	-0.006162
	30.15	-0.003114									30.15	-0.006492
	30.1667	-0.002448									30.1667	-0.006772
	30.1833	-0.001813									30.1833	-0.007362
	30.2	-0.001217									30.2	-0.007672
	30.2167	-0.000692									30.2167	-0.007453
	30.2333	-0.000247									30.2333	-0.007373
	30.25	0.000339									30.25	-0.007353
	30.2667	0.000924									30.2667	-0.007503
	30.2833	0.00144									30.2833	-0.007694
	30.3	0.001495									30.3	-0.008114
	30.3167	0.001063									30.3167	-0.008691
	30.3333	0.000562									30.3333	-0.009419
	30.35	-0.000139									30.35	-0.010347
	30.3667	-0.00076									30.3667	-0.011155
	30.3833	-0.000961									30.3833	-0.012013
	30.4	-0.000602									30.4	-0.01313
	30.4167	-0.000243									30.4167	-0.014218
	30.4333	-6.3e-05									30.4333	-0.015456
	30.45	-0.000424									30.45	-0.016914
	30.4667	-0.001295									30.4667	-0.017821
	30.4833	-0.002083									30.4833	-0.018396
	30.5	-0.00274									30.5	-0.018671
	30.5167	-0.002786									30.5167	-0.018756
	30.5333	-0.003123									30.5333	-0.019421
	30.55	-0.001819									30.55	-0.020616
	30.5667	-0.000305									30.5667	-0.021221
	30.5833	0.000288									30.5833	-0.020726
	30.6	0.000992									30.6	-0.020411
	30.6167	0.001045									30.6167	-0.020476
	30.6333	0.000729									30.6333	-0.020751
	30.65	0.000976									30.65	-0.019782
	30.6667	0.001415									30.6667	-0.018034
	30.6833	0.002194									30.6833	-0.016516
	30.7	0.002992									30.7	-0.015987
	30.7167	0.003431									30.7167	-0.015029
	30.7333	0.00351									30.7333	-0.013991
	30.75	0.003259									30.75	-0.013312
	30.7667	0.002738									30.7667	-0.012154
	30.7833	0.002107									30.7833	-0.010926
	30.8	0.001266									30.8	-0.009997
	30.8167	0.000629									30.8167	-0.009085
	30.8333	0.000294									30.8333	-0.008213
	30.85	0.000309									30.85	-0.007271
	30.8667	0.000284									30.8667	-0.00584
	30.8833	0.000149									30.8833	-0.004568
	30.9	-0.000126									30.9	-0.003426
	30.9167	-1e-06									30.9167	-0.002734
	30.9333	0.000195									30.9333	-0.002382
	30.95	-1e-05									30.95	-0.00201
	30.9667	-0.000315									30.9667	-0.001618
	30.9833	-0.000276									30.9833	-0.001232
	31	5.6e-05									31	-0.000906
	31.0167	0.000599									31.0167	-0.00099
	31.0333	0.000671									31.0333	-0.001174
	31.05	0.000923									31.05	-0.001288
	31.0667	0.000965									31.0667	-0.001432
	31.0833	0.000957									31.0833	-0.002276
	31.1	0.001249									31.1	-0.00294
	31.1167	0.001781									31.1167	-0.002784
	31.1333	0.002484									31.1333	-0.002787
	31.15	0.002299									31.15	-0.003287
	31.1667	0.002266									31.1667	-0.003817
	31.1833	0.001663									31.1833	-0.005176
	31.2	0.000981									31.2	-0.006256
	31.2167	0.000378									31.2167	-0.006275
	31.2333	0.000125									31.2333	-0.006865
	31.25	6.2e-05									31.25	-0.007564
	31.2667	0.00013									31.2667	-0.008554
	31.2833	0.000337									31.2833	-0.009673
	31.3	0.000414									31.3	-0.010563
	31.3167	0.000119									31.3167	-0.011408
	31.3333	-0.000328									31.3333	-0.011112
	31.35	-0.000895									31.35	-0.010397
	31.3667	-0.001322									31.3667	-0.010002
	31.3833	-0.001659									31.3833	-0.009536
	31.4	-0.001925									31.4	-0.009641
	31.4167	-0.002022									31.4167	-0.010615
	31.4333	-0.002169									31.4333	-0.01089
	31.45	-0.002146									31.45	-0.010755
	31.4667	-0.001933									31.4667	-0.011639
	31.4833	-0.001786									31.4833	-0.012619
	31.5	-0.001645									31.5	-0.013509
	31.5167	-0.001194									31.5167	-0.013478
	31.5333	-0.000702									31.5333	-0.013027
	31.55	-0.000301									31.55	-0.012287
	31.5667	-9.9e-05									31.5667	-0.011346
	31.5833	-2.8e-05									31.5833	-0.010105
	31.6	0.000213									31.6	-0.009355
	31.6167	0.000195									31.6167	-0.009724
	31.6333	0.000256									31.6333	-0.009684
	31.65	0.000281									31.65	-0.009768
	31.6667	0.000391									31.6667	-0.009871
	31.6833	0.000641									31.6833	-0.009945
	31.7	0.000701									31.7	-0.009189
	31.7167	0.000601									31.7167	-0.008533
	31.7333	0.000141									31.7333	-0.007996
	31.75	-0.000359									31.75	-0.0074
	31.7667	-0.000699									31.7667	-0.006404
	31.7833	-0.000899									31.7833	-0.006697
	31.8	-0.001099									31.8	-0.007671
	31.8167	-0.001224									31.8167	-0.008179
	31.8333	-0.001404									31.8333	-0.008477
	31.85	-0.001394									31.85	-0.008705
	31.8667	-0.001254									31.8667	-0.008212
	31.8833	-0.000994									31.8833	-0.00864
	31.9	-0.000754									31.9	-0.009337
	31.9167	-0.000544									31.9167	-0.009205
	31.9333	-0.000594									31.9333	-0.007753
	31.95	-0.000413									31.95	-0.00775
	31.9667	-0.000273									31.9667	-0.008518
	31.9833	-0.000136									31.9833	-0.00864
	32	-9e-05									32	-0.006301
	32.0167	-4e-06									32.0167	-0.001132
	32.0333	5.2e-05									32.0333	0.001387
	32.05	0.000527									32.05	0.001295
	32.0667	0.001463									32.0667	0.000484
	32.0833	0.001959									32.0833	-0.000517
	32.1	0.002464									32.1	0.001002
	32.1167	0.00271									32.1167	0.001521
	32.1333	0.002146									32.1333	-0.00074
	32.15	0.001882									32.15	-0.003696
	32.1667	0.001239									32.1667	-0.005851
	32.1833	0.000446									32.1833	-0.007915
	32.2	-0.000497									32.2	-0.00851
	32.2167	-0.00063									32.2167	-0.008455
	32.2333	-0.012253									32.2333	-0.01317
	32.25	-0.028236									32.25	-0.023144
	32.2667	-0.049859									32.2667	-0.044929
	32.2833	-0.067332									32.2833	-0.065074
	32.3	-0.073835									32.3	-0.066239
	32.3167	-0.073427									32.3167	-0.067788
	32.3333	-0.072068									32.3333	-0.069958
	32.35	-0.071778									32.35	-0.070357
	32.3667	-0.072699									32.3667	-0.071946
	32.3833	-0.07329									32.3833	-0.073955
	32.4	-0.074121									32.4	-0.075444
	32.4167	-0.074111									32.4167	-0.076773
	32.4333	-0.075312									32.4333	-0.077222
	32.45	-0.077183									32.45	-0.079241
	32.4667	-0.078213									32.4667	-0.08176
	32.4833	-0.079823									32.4833	-0.084615
	32.5	-0.080951									32.5	-0.086959
	32.5167	-0.082819									32.5167	-0.090643
	32.5333	-0.082877									32.5333	-0.096627
	32.55	-0.075346									32.55	-0.100561
	32.5667	-0.061254									32.5667	-0.101685
	32.5833	-0.050142									32.5833	-0.096829
	32.6	-0.04467									32.6	-0.072863
	32.6167	-0.042398									32.6167	-0.052417
	32.6333	-0.041116									32.6333	-0.049451
	32.65	-0.039733									32.65	-0.065692
	32.6667	-0.038398									32.6667	-0.085282
	32.6833	-0.037124									32.6833	-0.087942
	32.7	-0.035559									32.7	-0.082021
	32.7167	-0.034074									32.7167	-0.076041
	32.7333	-0.032869									32.7333	-0.072351
	32.75	-0.032005									32.75	-0.070861
	32.7667	-0.03122									32.7667	-0.068171
	32.7833	-0.030655									32.7833	-0.064251
	32.8	-0.030121									32.8	-0.060441
	32.8167	-0.029784									32.8167	-0.057868
	32.8333	-0.029037									32.8333	-0.056584
	32.85	-0.027889									32.85	-0.05479
	32.8667	-0.026841									32.8667	-0.051377
	32.8833	-0.025853									32.8833	-0.048703
	32.9	-0.024245									32.9	-0.04694
	32.9167	-0.022987									32.9167	-0.046986
	32.9333	-0.021839									32.9333	-0.046692
	32.95	-0.020641									32.95	-0.045349
	32.9667	-0.020073									32.9667	-0.043545
	32.9833	-0.019554									32.9833	-0.042039
	33	-0.017732									33	-0.041673
	33.0167	-0.015891									33.0167	-0.041637
	33.0333	-0.01474									33.0333	-0.041381
	33.05	-0.014988									33.05	-0.040714
	33.0667	-0.014677									33.0667	-0.039998
	33.0833	-0.014145									33.0833	-0.039682
	33.1	-0.013444									33.1	-0.039295
	33.1167	-0.012472									33.1167	-0.038879
	33.1333	-0.010751									33.1333	-0.037833
	33.15	-0.009898									33.15	-0.036045
	33.1667	-0.009893									33.1667	-0.034157
	33.1833	-0.010268									33.1833	-0.032538
	33.2	-0.011643									33.2	-0.03143
	33.2167	-0.012017									33.2167	-0.030652
	33.2333	-0.011242									33.2333	-0.030274
	33.25	-0.010967									33.25	-0.029915
	33.2667	-0.011942									33.2667	-0.028857
	33.2833	-0.012016									33.2833	-0.027379
	33.3	-0.012471									33.3	-0.025751
	33.3167	-0.012645									33.3167	-0.024212
	33.3333	-0.012085									33.3333	-0.022772
	33.35	-0.011376									33.35	-0.021203
	33.3667	-0.012747									33.3667	-0.019823
[truncated: 2,932 more rows]

## Sheet: Fig S9
	Supplementary Fig 9b
	I 368	signal intensity [a.u.]
	delay [sec]	NBD.apo → NBD.apo	NBD.Pi → NBD.Pi	NBD.Pi → NBD.apo	NBD.apo → NBD.Pi
	0.005	2588240	1.48773e+06	101488	123664
	0.05	2.10373e+06	1.2516e+06	118472	162577
	0.1	1.81858e+06	1.07168e+06	167856	226814
	0.2	1.51362e+06	803520	241063	298801
	0.3	1.23292e+06	660744	276964	342783
	0.4	948687	582064	325232	365685
	0.5	866008	359866	228695	316785
	0.6	727635	358270	268559	275562
	0.8	551124	202007	176559	198123
	1	348575	139054	69835.9	196817
	1.25	272308	143739	152976	185450
	1.5	174848	136361	27840.5	158346
	Ia	signal intensity [a.u.]
	delay [sec]	NBD.apo → NBD.apo	NBD.Pi → NBD.Pi	NBD.Pi → NBD.apo	NBD.apo → NBD.Pi
	0.005	4.50304e+06	2.18011e+06	134389	81810.4
	0.05	3699708	1.76937e+06	169530	89184.7
	0.1	3.31267e+06	1.71738e+06	216683	89401
	0.2	2.7822e+06	1.46684e+06	516873	260600
	0.3	2347592	1.15071e+06	413499	283142
	0.4	2.05116e+06	1.01592e+06	506930	345333
	0.5	1.73769e+06	753827	398928	315122
	0.6	1.52306e+06	652755	421171	308802
	0.8	1.13239e+06	387644	392924	235066
	1	859912	290864	319595	198641
	1.25	619905	203093	287509	170497
	1.5	563228	230504	226769	187875

## Sheet: Fig S10
	Supplementary Fig 10a
		species [μM]
	time [min]	NBD.ADP.Pi	NBD.ADP	NBD.ATP	ATP	ADP	PEP	Pyruvate	Pi	glucose-1-p
	5	44.6179	19.3872	35.9949	4930.65	25	23927.1	841.48	25	1072.85
	11	44.1	18.8	37	4934.29	25	22915.4	1872.48	25	2084.61
	17	42.9	20.2	36.8	4884.34	25	22075	3012.84	25	2925.03
	23	44.6	18.9	36.6	4898.93	25	20991	4002.42	25	4009
	29	43.6	19.6	36.8	4939.17	25	20194.5	4950.29	25	4805.45
	35	43.8	19.4	36.8	4942.88	25	19469.2	5935.1	25	5530.84
	41	44.8	19	36.3	4963.32	25	18567.9	6850.37	25	6432.08
	47	45.3	18	36.7	4977.81	25	17755.5	7775.41	25	7244.54
	53	43.8	18.7	37.5	5001.25	25	16928.3	8621.15	25	8071.66
	59	45.2	18.8	35.9	5023.73	25	16013.3	9454.85	25	8986.73
	65	45.2	18.9	35.9	5048.17	25	15275.2	10280.9	25	9724.82
	71	45.4	18.7	35.9	5078.64	25	14277.3	11083.3	25	10722.7
	Supplementary Fig 10b
		species [μM]
	time [min]	NBD.ADP.Pi	NBD.ADP	NBD.ATP	ATP	ADP	PEP	Pyruvate	Pi
	10	65.14	10.14	24.72	5015.7	25	9179.4	1010.6	1010.6
	16	68.36	8.68	21.95	4951	25	8398	1602	1602
	22	69.34	7.76	21.9	4988.8	25	7744.7	2255.3	2255.3
	28	70.55	6.94	20.51	4949.4	25	7179.7	2820.3	2820.3
	34	73.9	6.02	19.08	5005	25	6615.7	3384.3	3384.3
	40	74.15	5.45	19.4	4922.6	25	6265.3	3734.7	3734.7
	46	76.38	5.24	18.84	4996.1	25	5793.2	4206.8	4206.8
	52	76.99	5.28	18.03	4915.8	25	5256	4544	4544
	58	76.94	5.17	18.14	4953.9	25	4838	4962	4962
	64	77.23	4.99	17.85	4989.1	25	4464.6	5335.4	5335.4
	70	78.16	4.76	17.47	4936.9	25	3973.1	5726.9	5726.9
	Supplementary Fig 10c
		species [μM]
	time [min]	NBD.ADP.Pi	NBD.ADP	NBD.ATP	ATP	ADP	Pi	glucose-1-p
	5	44.72	25.76	29.52	4151.01	848.99	25	689.57
	11	41.79	31.32	26.89	3559.7	1440.3	25	1327.81
	17	38	36.11	25.89	3077.2	1922.8	25	1776.97
	23	34.88	42.61	22.5	2697.93	2302.07	25	2409.03
	29	31.97	50.44	17.58	1801.18	3198.82	25	2837.91
	35	29.72	54.04	16.24	1547.53	3452.47	25	3243.09
	41	22.94	63.35	13.72	1183.03	3816.97	25	3518.12
	47	19.48	68.4	12.12	1030.19	3969.81	25	3729.8
	53	15.22	73.89	11.89	902.08	4097.92	25	3949.87
	Supplementary Fig 10d
		species [μM]
	time [min]	NBD.ADP.Pi	NBD.ADP	NBD.ATP	ATP	ADP	Pi
	5	59.595	18.28	21.12	4063.89	936.11	936.11
	11	70.881	15.63	13.49	3619.87	1380.13	1380.13
	17	77.2432	12.46	10.3	3330.13	1669.87	1669.87
	23	78.9755	11.17	9.86	3105.62	1894.38	1894.38
	29	81.9121	12.05	6.03	2930.72	2069.28	2069.28
	35	83.2758	10.57	6.15	2787.63	2212.37	2212.37
	41	84.9057	9.8	5.59	2663.3	2336.7	2336.7
	47	85.2043	9.53	5.16	2547.98	2452.02	2452.02
	53	85.8767	9.31	4.52	2448.41	2551.59	2551.59

## Sheet: Fig S11
	Supplementary Fig 11a										Supplementary Fig 11b
		ATP/(ADP+ATP) [%]										single turn-over		kcat [s-1]	fitted	single turn-over
	time [sec]	[1]	[2]	[3]	[4]	[5]	[6]	average	stdev		[1]	0.0672337		average	0.065	0.0710018
	0	0.53012	0.515924	0.415254	0.758221	0.745247	0.831025	0.632632	0.166851		[2]	0.0698265		stdev	0.01	0.00916974
	2.5	0.429078	0.414234	0.413306	0.612342	0.616719	0.6094	0.515847	0.106402		[3]	0.0567758
	5	0.372378	0.357751	0.311275	0.515714	0.53125	0.526066	0.435739	0.0992629		[4]	0.0746955
	10	0.31761	0.309375	0.286701	0.421746	0.422034	0.416376	0.362307	0.0640932		[5]	0.0728631
	15	0.245228	0.238325	0.230016	0.350076	0.357252	0.353916	0.295802	0.0636994		[6]	0.0846163
	30	0.187588	0.170588	0.172982	0.219577	0.218453	0.214188	0.197229	0.0229264
	60	0.0764636	0.0736579	0.0723192	0.0872483	0.0826636	0.0826446	0.0791662	0.00590218
	90	0.0355872	0.0383234	0.05	0.0464625	0.0470711	0.0476695	0.0441856	0.0057923
	120	0.021814	0.0200946	0.041779	0.0346232	0.0349076	0.0434153	0.0327723	0.00983045
	180	0.02194	0.00761421	0.0277778	0.0204082	0.0169252	0.00849257	0.017193	0.00790482
	300	0.0141718	0.00914913	0.0314136	0.00866667	0.0333333	0.0386667	0.0225669	0.0133949

[truncated: 4 more sheets: Fig S12, Fig S13, Fig S14, Fig S16]
